# Supplementary material for: A naturalized gut microbiome interacts with dietary fibers to protect against colonic inflammation
Source: Gut Microbes. 2026 Mar 28;18(1):2649435. doi: 10.1080/19490976.2026.2649435 (PMC13034635; doi:10.1080/19490976.2026.2649435)
Supplement: Supplementary Table S8.xlsx [file KGMI_A_2649435_SM1568.xlsx]

## Sheet: 1_Statistics
Supplementary Table S8 sheet 1: A) Two-way ANOVA results; B) model assumptions; C) post-hoc: Tukey's multiple comparisons test
A) Two-way ANOVA results
compound	metabolite/function	gene	KO ID	term	df	sumsq	meansq	statistic	p.value	p.adjust.BH	data transformed
SCFAs	Acetate	ackA	K00925	Housing	1	0.00195195	0.00195195	1.48116	0.241241	0.416689	no
			K00925	Diet	1	0.0138606	0.0138606	10.5175	0.00509473	0.0266641	no
			K00925	Housing:Diet	1	2.04123e-05	2.04123e-05	0.015489	0.902505	0.970619	no
Sulfur metabolism	H2S	asrB	K16951	Housing	1	6.91068e-05	6.91068e-05	0.500517	0.489451	0.654419	no
			K16951	Diet	1	4.84289e-07	4.84289e-07	0.00350754	0.953507	0.987911	no
			K16951	Housing:Diet	1	0.000486563	0.000486563	3.52401	0.0788415	0.204271	no
SCFAs	Acetate	pta	K00625	Housing	1	0.00352575	0.00352575	0.990823	0.334358	0.509456	no
			K00625	Diet	1	0.165353	0.165353	46.4684	4.14043e-06	0.00016074	no
			K00625	Housing:Diet	1	0.00893055	0.00893055	2.50971	0.132711	0.270161	no
SCFAs	Butyrate	ptb	K00634	Housing	1	0.0448298	0.0448298	10.4868	0.00514571	0.0266641	no
			K00634	Diet	1	0.0289055	0.0289055	6.76175	0.0193276	0.0695159	no
			K00634	Housing:Diet	1	0.0136687	0.0136687	3.19746	0.0927043	0.229745	no
SCFAs	Butyrate	buk	K00929	Housing	1	0.0414222	0.0414222	9.84297	0.0063618	0.0278941	no
			K00929	Diet	1	0.0196285	0.0196285	4.66423	0.0463201	0.14668	no
			K00929	Housing:Diet	1	0.0123683	0.0123683	2.93903	0.105764	0.247878	no
Polyamines	Spermidine	spe	K00797	Housing	1	0.0110242	0.0110242	3.58178	0.0766524	0.204271	no
			K00797	Diet	1	0.00358992	0.00358992	1.16637	0.29616	0.46892	no
			K00797	Housing:Diet	1	0.00737184	0.00737184	2.39512	0.141265	0.277658	no
Tryptophan derivatives	Indole	tnaA	K01667	Housing	1	5.32046e-06	5.32046e-06	0.00123178	0.972437	0.987911	no
			K01667	Diet	1	0.00394705	0.00394705	0.913815	0.353326	0.516399	no
			K01667	Housing:Diet	1	0.000224461	0.000224461	0.0519669	0.822563	0.919335	no
Secondary bile acids	Deconjugation	bsh	K01442	Housing	1	0.0546195	0.0546195	11.9219	0.00327411	0.0207361	no
			K01442	Diet	1	0.020594	0.020594	4.49508	0.0499756	0.149927	no
			K01442	Housing:Diet	1	0.0125479	0.0125479	2.73884	0.117416	0.247878	no
Secondary bile acids	7α-dehydroxylation	baiB	K15868	Housing	1	6.36313e-06	6.36313e-06	1.92038	0.184828	0.339846	no
			K15868	Diet	1	7.38033e-06	7.38033e-06	2.22736	0.15504	0.294576	no
			K15868	Housing:Diet	1	1.62587e-06	1.62587e-06	0.490682	0.493684	0.654419	no
Sulfur metabolism	H2S	asrA	K16950	Housing	1	2.32503e-05	2.32503e-05	3.82758	0.0681032	0.194094	no
			K16950	Diet	1	3.35899e-07	3.35899e-07	0.0552973	0.817073	0.919335	no
			K16950	Housing:Diet	1	4.67264e-07	4.67264e-07	0.0769232	0.785063	0.913236	no
SCFAs	Propionate	pduP	K13922	Housing	1	0.00148658	0.00148658	1.59128	0.225225	0.401182	no
			K13922	Diet	1	0.0123672	0.0123672	13.2382	0.00221208	0.0180127	no
			K13922	Housing:Diet	1	0.00259843	0.00259843	2.78144	0.114812	0.247878	no
Polyamines	Putrescine	odc	K01581	Housing	1	6.35364	6.35364	37.5896	1.44756e-05	0.000206625	log10
			K01581	Diet	1	1.68108	1.68108	9.94567	0.0061476	0.0278941	log10
			K01581	Housing:Diet	1	3.33718	3.33718	19.7435	0.000408761	0.0038855	log10
Sulfur metabolism	H2S	dsrA	K11180	Housing	1	0.00894616	0.00894616	0.283874	0.601496	0.729474	log10
			K11180	Diet	1	1.29921	1.29921	41.2256	8.4644e-06	0.00016074	log10
			K11180	Housing:Diet	1	0.0416974	0.0416974	1.32311	0.266937	0.434725	log10
Sulfur metabolism	H2S	dsrB	K11181	Housing	1	0.00894616	0.00894616	0.283874	0.601496	0.729474	log10
			K11181	Diet	1	1.29921	1.29921	41.2256	8.4644e-06	0.00016074	log10
			K11181	Housing:Diet	1	0.0416974	0.0416974	1.32311	0.266937	0.434725	log10
SCFAs	Propionate	pct	K01026	Housing	1	0.0120408	0.0120408	0.151703	0.702049	0.833683	log10
			K01026	Diet	1	0.0517876	0.0517876	0.652473	0.431076	0.60823	log10
			K01026	Housing:Diet	1	0.024581	0.024581	0.309697	0.585567	0.729474	log10
Sulfur metabolism	Methanethiol	mgl	K01761	Housing	1	0.20209	0.20209	0.968771	0.339638	0.509456	log10
			K01761	Diet	1	0.000292415	0.000292415	0.00140177	0.970597	0.987911	log10
			K01761	Housing:Diet	1	0.598091	0.598091	2.8671	0.109783	0.247878	log10
Sulfur metabolism	H2S	asrC	K00385	Housing	1	1.19521	1.19521	7.06894	0.0171601	0.0695159	log10
			K00385	Diet	1	0.00282699	0.00282699	0.0167199	0.898728	0.970619	log10
			K00385	Housing:Diet	1	0.846833	0.846833	5.00849	0.0397973	0.133438	log10
SCFAs	Butyrate	bcoat	K01034	Housing	1	0.894353	0.894353	12.5022	0.00274741	0.0195753	log10
			K01034	Diet	1	2.17654	2.17654	30.426	4.69646e-05	0.0005358	log10
			K01034	Housing:Diet	1	0.0453632	0.0453632	0.634137	0.437499	0.60823	log10
Polyamines	Putrescine	adiA	K01584	Housing	1	2.23841	2.23841	6.73729	0.0195132	0.0695159	log10
			K01584	Diet	1	0.115938	0.115938	0.348956	0.562957	0.729285	log10
			K01584	Housing:Diet	1	7.86927e-05	7.86927e-05	0.000236854	0.987911	0.987911	log10
B) Model assumptions
test	Levene's statistic	Levene's p.value	df	df.residual	SW statistic	SW p.value	transformed	Cleared by QQ-plot
K00925	1.32877	0.299898	3	16	0.943372	0.277449	no
K16951	0.560416	0.648795	3	16	0.926131	0.130061	no
K00625	0.371676	0.774531	3	16	0.969163	0.737107	no
K00634	0.822104	0.500603	3	16	0.982842	0.96531	no
K00929	0.9414	0.443808	3	16	0.983767	0.973045	no
K00797	0.619465	0.612498	3	16	0.9645	0.637081	no
K11180	0.552051	0.654066	3	16	0.892286	0.0296314	log10	+
K11181	0.552051	0.654066	3	16	0.892286	0.0296314	log10	+
K01667	0.192254	0.900127	3	16	0.952644	0.409019	no
K01026	0.182007	0.907053	3	16	0.973605	0.828411	log10
K01761	0.467748	0.708875	3	16	0.969999	0.754846	log10
K01442	0.443963	0.72485	3	16	0.9546	0.442324	no
K15868	0.812793	0.505313	3	16	0.947205	0.326643	no
K00385	0.212482	0.886277	3	16	0.971961	0.795633	log10
K16950	0.585141	0.6334	3	16	0.912258	0.0703828	no
K13922	2.04604	0.147937	3	16	0.918308	0.0919302	no
K01034	0.411259	0.747136	3	16	0.962607	0.597152	log10
K01584	2.03056	0.150151	3	16	0.966613	0.682372	log10
K01581	3.33156	0.0461854	3	16	0.905349	0.0520069	log10
C) Post-hoc: Tukey's multiple comparison test
gene	KO ID	Tukey's multiple comparisons test	Mean Diff,	95,00% CI of diff,	Below threshold?	Summary	Adjusted P Value
pduP		FR:Lab vs. FR:Fer	-0.005554	-0,06086 to 0,04975	No	ns	0.9914
		FR:Lab vs. FL:Lab	-0.07253	-0,1278 to -0,01722	Yes	**	0.0085
		FR:Lab vs. FL:Fer	-0.03249	-0,08780 to 0,02282	No	ns	0.3651
		FR:Fer vs. FL:Lab	-0.06698	-0,1223 to -0,01167	Yes	*	0.0152
		FR:Fer vs. FL:Fer	-0.02694	-0,08224 to 0,02837	No	ns	0.521
		FL:Lab vs. FL:Fer	0.04004	-0,01527 to 0,09535	No	ns	0.2044
buk		FR:Lab vs. FR:Fer	0.04128	-0,07610 to 0,1587	No	ns	0.7481
		FR:Lab vs. FL:Lab	-0.1124	-0,2298 to 0,004991	No	ns	0.063
		FR:Lab vs. FL:Fer	0.02836	-0,08902 to 0,1457	No	ns	0.8989
		FR:Fer vs. FL:Lab	-0.1537	-0,2711 to -0,03629	Yes	**	0.0086
		FR:Fer vs. FL:Fer	-0.01292	-0,1303 to 0,1045	No	ns	0.9888
		FL:Lab vs. FL:Fer	0.1408	0,02337 to 0,2581	Yes	*	0.0163
ptb		FR:Lab vs. FR:Fer	0.0424	-0,07590 to 0,1607	No	ns	0.7373
		FR:Lab vs. FL:Lab	-0.1283	-0,2466 to -0,01001	Yes	*	0.0312
		FR:Lab vs. FL:Fer	0.01866	-0,09965 to 0,1370	No	ns	0.9684
		FR:Fer vs. FL:Lab	-0.1707	-0,2890 to -0,05241	Yes	**	0.0039
		FR:Fer vs. FL:Fer	-0.02375	-0,1421 to 0,09456	No	ns	0.9383
		FL:Lab vs. FL:Fer	0.147	0,02867 to 0,2653	Yes	*	0.0127
bcoat		FR:Lab vs. FR:Fer	-0.00409	-0,02297 to 0,01479	No	ns	0.9243
		FR:Lab vs. FL:Lab	-0.006988	-0,02587 to 0,01190	No	ns	0.7185
		FR:Lab vs. FL:Fer	-0.03299	-0,05187 to -0,01410	Yes	***	0.0007
		FR:Fer vs. FL:Lab	-0.002898	-0,02178 to 0,01599	No	ns	0.9708
		FR:Fer vs. FL:Fer	-0.0289	-0,04778 to -0,01001	Yes	**	0.0024
		FL:Lab vs. FL:Fer	-0.026	-0,04488 to -0,007114	Yes	**	0.0058
ackA		FR:Lab vs. FR:Fer	-0.01774	-0,08343 to 0,04795	No	ns	0.8656
		FR:Lab vs. FL:Lab	0.05467	-0,01102 to 0,1204	No	ns	0.1212
		FR:Lab vs. FL:Fer	0.03289	-0,03280 to 0,09858	No	ns	0.4984
		FR:Fer vs. FL:Lab	0.07241	0,006721 to 0,1381	Yes	*	0.0283
		FR:Fer vs. FL:Fer	0.05063	-0,01506 to 0,1163	No	ns	0.164
		FL:Lab vs. FL:Fer	-0.02178	-0,08747 to 0,04391	No	ns	0.7796
pta		FR:Lab vs. FR:Fer	-0.06882	-0,1768 to 0,03912	No	ns	0.2986
		FR:Lab vs. FL:Lab	0.1396	0,03165 to 0,2475	Yes	**	0.0094
		FR:Lab vs. FL:Fer	0.1553	0,04736 to 0,2632	Yes	**	0.004
		FR:Fer vs. FL:Lab	0.2084	0,1005 to 0,3163	Yes	***	0.0002
		FR:Fer vs. FL:Fer	0.2241	0,1162 to 0,3321	Yes	***	0.0001
		FL:Lab vs. FL:Fer	0.01571	-0,09223 to 0,1236	No	ns	0.9749
dsrA/B		FR:Lab vs. FR:Fer	0.007393	-0,02697 to 0,04175	No	ns	0.9256
		FR:Lab vs. FL:Lab	-0.03376	-0,06812 to 0,0005973	No	ns	0.055
		FR:Lab vs. FL:Fer	-0.05466	-0,08902 to -0,02030	Yes	**	0.0017
		FR:Fer vs. FL:Lab	-0.04116	-0,07552 to -0,006796	Yes	*	0.0164
		FR:Fer vs. FL:Fer	-0.06205	-0,09641 to -0,02769	Yes	***	0.0005
		FL:Lab vs. FL:Fer	-0.0209	-0,05526 to 0,01346	No	ns	0.3365
bsh		FR:Lab vs. FR:Fer	0.05442	-0,06805 to 0,1769	No	ns	0.5931
		FR:Lab vs. FL:Lab	-0.1143	-0,2367 to 0,008203	No	ns	0.0718
		FR:Lab vs. FL:Fer	0.04034	-0,08214 to 0,1628	No	ns	0.7829
		FR:Fer vs. FL:Lab	-0.1687	-0,2912 to -0,04622	Yes	**	0.0058
		FR:Fer vs. FL:Fer	-0.01408	-0,1366 to 0,1084	No	ns	0.9872
		FL:Lab vs. FL:Fer	0.1546	0,03214 to 0,2771	Yes	*	0.0113
odc		FR:Lab vs. FR:Fer	-0.3103	-1,054 to 0,4336	No	ns	0.6395
		FR:Lab vs. FL:Lab	0.2371	-0,5068 to 0,9810	No	ns	0.7988
		FR:Lab vs. FL:Fer	-1.707	-2,451 to -0,9632	Yes	****	<0,0001
		FR:Fer vs. FL:Lab	0.5474	-0,1965 to 1,291	No	ns	0.1934
		FR:Fer vs. FL:Fer	-1.397	-2,141 to -0,6529	Yes	***	0.0003
		FL:Lab vs. FL:Fer	-1.944	-2,688 to -1,200	Yes	****	<0,0001
Not found
compound	metabolite/function	gene	KO ID
SCFAs	Propionate	mmcD	K11264
Secondary bile acids	7α-dehydroxylation	baiA	K15869
Secondary bile acids	7α-dehydroxylation	baiCD	K15870
Secondary bile acids	7α-dehydroxylation	baiE	K15872
Tryptophan derivatives	IAM	tmo	K00466
Tryptophan derivatives	IAA	iaaH	K21801
Tryptophan derivatives	IP	arat	K00837
Tryptophan derivatives	ILA	fldH	K23109
Tryptophan derivatives	IA	fldB	K23111
Tryptophan derivatives	IA	fldC	K23110
Tryptophan derivatives	IA	fldA	K13607
Tryptophan derivatives	IPA	tam	K14265
Sulfur metabolism	H2S	lcd	K22207

## Sheet: 2_Abundance
Supplementary Table S8 sheet 2: mean relative abundance of predicted genes
Sample	Group	K00925	K16951	K00625	K00634	K00929	K00797	K11180	K11181	K01667	K01026	K01761	K01442	K15868	K00385	K16950	K13922	K01034	K01584	K01581
	FerFL	1.03288	0.0103452	0.444656	0.496475	0.486534	0.151991	0.0847377	0.0847377	0.194306	0.0325479	0.00105295	0.199103	0.00280352	0.00061614	0.00168311	0.0347047	0.0604791	2.24106e-05	5.32472e-05
	FerFL	1.02225	0.0396276	0.357647	0.505201	0.500003	0.0706976	0.0801152	0.0801152	0.33774	0.0226789	0.0185081	0.269818	0.00231121	0.00330379	0.00400195	0.0146709	0.0245481	0.00282097	0.000302886
	FerFL	1.00234	0.0210512	0.255522	0.481808	0.462129	0.0671155	0.110122	0.110122	0.24413	0.0205874	0.0225809	0.201756	0.00290461	0.00410815	0.00455344	0.0296494	0.0539817	0.000400897	0.00270171
	FerFL	1.07115	0.0480431	0.394682	0.377641	0.373422	0.189177	0.0829545	0.0829545	0.133126	0.0723936	0.00877465	0.0880609	0.00584886	0.00638782	0.00745596	0.115717	0.0212923	2.5099e-05	0.00262239
	FerFL	1.05553	0.0241078	0.341889	0.466043	0.466546	0.106167	0.056986	0.056986	0.193158	0.0858532	0.00328117	0.134678	0.00477861	0.00306583	0.00435222	0.0394962	0.0210682	6.00952e-05	0.00071251
	FerFR	1.00828	0.0215052	0.622183	0.377086	0.378711	0.125769	0.0272826	0.0272826	0.190026	0.0467922	0.00384835	0.11498	0.000775721	0.0024201	0.00143049	0.0344456	0.019493	0.000475112	2.89616e-05
	FerFR	1.057	0.0134365	0.593188	0.561656	0.565876	0.088801	0.019136	0.019136	0.356814	0.0183091	0.0010476	0.216023	0.00221702	0.000434476	0.00469822	0.00741257	0.00268066	0.00106499	9.02544e-06
	FerFR	1.1393	0.0180425	0.601075	0.318394	0.322426	0.12775	0.0237414	0.0237414	0.20198	0.0253289	0.00528059	0.122431	0.00230408	0.00125316	0.00318132	0.0286669	0.00520178	0.000168049	1.89498e-05
	FerFR	1.12307	0.0117852	0.565426	0.475245	0.476627	0.1899	0.013274	0.013274	0.231941	0.0164896	0.00276427	0.171823	0.0014907	0.000397092	0.000485861	0.0170389	0.0054046	0.000130532	8.0985e-05
	FerFR	1.10966	0.0275259	0.533102	0.476045	0.480397	0.110939	0.0212173	0.0212173	0.295681	0.0364839	0.0036771	0.197746	0.00293342	0.0036035	0.00942634	0.0119882	0.00410714	2.08112e-05	2.10552e-05
	LabFL	1.03937	0.0065159	0.37404	0.660014	0.645761	0.190221	0.0527729	0.0527729	0.175245	0.0293157	0.0104981	0.404159	0.00534712	0.000181745	0.000533612	0.0531267	0.00627869	0.00145551	4.01778e-06
	LabFL	1.0032	0.00719446	0.270547	0.633565	0.616716	0.1144	0.0987813	0.0987813	0.317812	0.0355415	0.0011194	0.414701	0.00226822	0.000155297	0.00157348	0.0376142	0.00870573	0.000287808	7.09192e-06
	LabFL	1.01274	0.0365246	0.404202	0.560621	0.544808	0.294812	0.0551801	0.0551801	0.173503	0.117296	0.00194307	0.205275	0.00759224	0.00203657	0.00606641	0.1395	0.0153196	0.000366467	9.16204e-06
	LabFL	1.00817	0.0124832	0.434489	0.598832	0.585722	0.246084	0.0447789	0.0447789	0.233585	0.0267548	0.00094322	0.292004	0.00386668	0.000365591	0.000950455	0.125135	0.00958789	0.000898399	9.04578e-06
	LabFL	1.01179	0.0125445	0.389656	0.609006	0.599401	0.166396	0.0589158	0.0589158	0.230658	0.022671	0.00108409	0.350341	0.00236189	0.000245137	0.000612221	0.0790594	0.011486	0.000642759	6.55164e-06
	LabFR	1.01045	0.0157998	0.448325	0.431251	0.433325	0.0762763	0.0188866	0.0188866	0.259065	0.0923972	0.000812295	0.152897	0.00371532	0.000718038	0.000839406	0.012565	0.00112703	0.000518778	2.29414e-05
	LabFR	1.10011	0.0195536	0.469052	0.539617	0.540868	0.149586	0.0171606	0.0171606	0.311991	0.0379938	0.00452349	0.274522	0.00396975	0.000582231	0.00119736	0.0151009	0.0055516	0.00119081	1.04015e-05
	LabFR	1.10489	0.0137215	0.493536	0.458016	0.461091	0.0869044	0.0127158	0.0127158	0.258665	0.0105084	0.00310237	0.223575	0.00214028	0.000751972	0.0010558	0.00700238	0.00121438	0.000739632	1.03154e-05
	LabFR	1.06851	0.0361306	0.608092	0.564274	0.564451	0.213878	0.0206191	0.0206191	0.15867	0.0449138	0.0226823	0.286631	0.00118225	0.00431793	0.00442625	0.028645	0.00430551	0.00112437	9.9543e-06
	LabFR	1.06466	0.0378247	0.551884	0.427286	0.430716	0.159306	0.0722348	0.0722348	0.249394	0.0310758	0.00443354	0.157489	0.00720507	0.000569914	0.00244991	0.00847008	0.00424073	0.000951612	9.68168e-06
