# Supplementary material for: A naturalized gut microbiome interacts with dietary fibers to protect against colonic inflammation
Source: Gut Microbes. 2026 Mar 28;18(1):2649435. doi: 10.1080/19490976.2026.2649435 (PMC13034635; doi:10.1080/19490976.2026.2649435)
Supplement: Supplementary Table S6.xlsx [file KGMI_A_2649435_SM1566.xlsx]

## Sheet: 0_Contents
Contents of Supplementary Table S6
Sheet 1	Sypplementary Table S6 sheet 1: Pathway statistics
Sheet 2	Supplementary Table S6 sheet 2: Samplewise relative abundance of predicted pathways
Sheet 3	Sypplementary Table S6 sheet 3: CAZyme statistics
Sheet 4	Supplementary Table S6 sheet 4: Samplewise relative abundance of predicted genes encoding a selection of CAZy familie

## Sheet: 1_Pathway statistics
Sypplementary Table S6 sheet 1: Statistics for predicted pathways
A) Two-way ANOVA results
Pathway	Data transform	Model term	p.value	p.adjust
CAZy..Amorphous.Cellulose	no	Housing:Diet	0.0193325	0.0483314
	no	Housing	0.0604311	0.100719
	no	Diet	0.00213143	0.00799286
CAZy..Arabinan	no	Housing:Diet	0.610541	0.70447
	no	Housing	0.793871	0.850576
	no	Diet	0.000163723	0.000818615
CAZy..Mixed.Linkage.glucans	no	Housing:Diet	0.370821	0.505665
	no	Housing	0.0122167	0.0366502
	no	Diet	0.0361594	0.0774844
CAZy..Sulf.Polysachharides	no	Housing:Diet	0.853815	0.853815
	no	Housing	0.539559	0.674449
	no	Diet	2.75555e-05	0.000206667
CAZy..Xyloglucan	log2	Housing:Diet	0.074618	0.111927
	log2	Housing	0.0460308	0.0863077
	log2	Diet	1.9859e-07	2.97885e-06
B) Model assumptions
Pathway	Data transform	Levene's p-value	Shapiro-Wilk p-value
CAZy..Amorphous.Cellulose	no	0.788708	0.347694
CAZy..Arabinan	no	0.881591	0.0876265
CAZy..Mixed.Linkage.glucans	no	0.97111	0.138863
CAZy..Sulf.Polysachharides	no	0.437971	0.34289
CAZy..Xyloglucan	log2	0.236245	0.186354
C) Post-hoc: Tukey's multiple comparison test
CAZy family	Comparison	Adjusted p-value
CAZy..Amorphous.Cellulose	FR:Lab vs. FR:Fer	0.9759
CAZy..Amorphous.Cellulose	FR:Lab vs. FL:Lab	0.8768
CAZy..Amorphous.Cellulose	FR:Lab vs. FL:Fer	0.005
CAZy..Amorphous.Cellulose	FR:Fer vs. FL:Lab	0.6613
CAZy..Amorphous.Cellulose	FR:Fer vs. FL:Fer	0.0022
CAZy..Amorphous.Cellulose	FL:Lab vs. FL:Fer	0.0226
CAZy..Arabinan	FR:Lab vs. FR:Fer	0.9438
CAZy..Arabinan	FR:Lab vs. FL:Lab	0.0073
CAZy..Arabinan	FR:Lab vs. FL:Fer	0.0105
CAZy..Arabinan	FR:Fer vs. FL:Lab	0.0225
CAZy..Arabinan	FR:Fer vs. FL:Fer	0.0321
CAZy..Arabinan	FL:Lab vs. FL:Fer	0.9979
CAZy..Mixed.Linkage.glucans	FR:Lab vs. FR:Fer	0.5489
CAZy..Mixed.Linkage.glucans	FR:Lab vs. FL:Lab	0.7702
CAZy..Mixed.Linkage.glucans	FR:Lab vs. FL:Fer	0.0112
CAZy..Mixed.Linkage.glucans	FR:Fer vs. FL:Lab	0.9807
CAZy..Mixed.Linkage.glucans	FR:Fer vs. FL:Fer	0.1474
CAZy..Mixed.Linkage.glucans	FL:Lab vs. FL:Fer	0.0747
CAZy..Sulf.Polysachharides	FR:Lab vs. FR:Fer	0.9892
CAZy..Sulf.Polysachharides	FR:Lab vs. FL:Lab	0.0055
CAZy..Sulf.Polysachharides	FR:Lab vs. FL:Fer	0.0017
CAZy..Sulf.Polysachharides	FR:Fer vs. FL:Lab	0.0104
CAZy..Sulf.Polysachharides	FR:Fer vs. FL:Fer	0.0032
CAZy..Sulf.Polysachharides	FL:Lab vs. FL:Fer	0.9379
CAZy..Xyloglucan	FR:Lab vs. FR:Fer	0.9978
CAZy..Xyloglucan	FR:Lab vs. FL:Lab	<0,0001
CAZy..Xyloglucan	FR:Lab vs. FL:Fer	0.0016
CAZy..Xyloglucan	FR:Fer vs. FL:Lab	<0,0001
CAZy..Xyloglucan	FR:Fer vs. FL:Fer	0.0011
CAZy..Xyloglucan	FL:Lab vs. FL:Fer	0.0484

## Sheet: 2_Pathway rel abu
Supplementary Table S6 sheet 2: Samplewise relative abundance of predicted pathways
Sample	Group	CAZy..Amorphous.Cellulose	CAZy..Arabinan	CAZy..Mixed.Linkage.glucans	CAZy..Sulf.Polysachharides	CAZy..Xyloglucan
12	FerFL	0.378312	0.303539	0.323316	0.013965	0.185136
13	FerFL	0.329514	0.295738	0.392315	0.0286641	0.233844
15	FerFL	0.281542	0.277901	0.287743	0.00844908	0.220284
18	FerFL	0.364761	0.430499	0.152846	0.00444135	0.199141
19	FerFL	0.359588	0.328808	0.294241	0.0103838	0.220531
2	FerFR	0.450604	0.441176	0.488303	0.0711705	0.327291
4	FerFR	0.467945	0.404648	0.395958	0.0478393	0.278851
6	FerFR	0.583281	0.564557	0.32213	0.0209779	0.465661
14	FerFR	0.482632	0.507902	0.42642	0.0394428	0.37798
20	FerFR	0.467936	0.374774	0.37056	0.0432578	0.27399
3	LabFL	0.54094	0.279882	0.462688	0.015153	0.146655
5	LabFL	0.416558	0.261737	0.499222	0.0272287	0.166549
8	LabFL	0.442715	0.372131	0.274332	0.0123311	0.164843
9	LabFL	0.397398	0.333206	0.397356	0.0156368	0.16313
16	LabFL	0.461643	0.351396	0.462365	0.0169046	0.154137
1	LabFR	0.528957	0.452533	0.530057	0.0456264	0.308458
7	LabFR	0.417569	0.445805	0.493396	0.054853	0.294007
10	LabFR	0.409486	0.414468	0.497096	0.0590803	0.278776
11	LabFR	0.541603	0.616424	0.358317	0.0338819	0.448604
17	LabFR	0.4863	0.481798	0.452571	0.0407765	0.354939

## Sheet: 3_CAZy statistics
Sypplementary Table S6 sheet 3: Statistics for predicted CAZyme genes
A) Two-way ANOVA results
CAZy family	Data transform	Model term	p.value	p.adjust
GH1	log2	Housing	0.0975313	0.213515
GH1	log2	Diet	0.152528	0.265346
GH1	log2	Interaction	0.707826	0.764452
GH3		Housing	0.0385375	0.108573
GH3		Diet	0.338632	0.489807
GH3		Interaction	0.00663227	0.0335759
GH4		Housing	0.0460422	0.124314
GH4		Diet	0.438867	0.612901
GH4		Interaction	0.53049	0.661072
GH5		Housing	0.0031349	0.0181376
GH5		Diet	0.000667194	0.00600475
GH5		Interaction	0.15204	0.265346
GH101		Housing	0.655436	0.737366
GH101		Diet	0.00969648	0.0462009
GH101		Interaction	0.068212	0.16743
GH84		Housing	0.0898407	0.202142
GH84		Diet	0.0298469	0.102786
GH84		Interaction	0.740589	0.779061
GH85	log2	Housing	0.0709709	0.169078
GH85	log2	Diet	0.000203016	0.00274071
GH85	log2	Interaction	0.911663	0.923058
GH89		Housing	0.00109921	0.00809419
GH89		Diet	0.0304601	0.102786
GH89		Interaction	0.016914	0.0721072
GH129	log2	Housing	0.610233	0.715596
GH129	log2	Diet	0.00628038	0.0335759
GH129	log2	Interaction	0.729202	0.777176
GH16		Housing	0.0329931	0.102786
GH16		Diet	0.618416	0.715596
GH16		Interaction	0.567819	0.687555
GH2		Housing	0.422918	0.600989
GH2		Diet	0.101949	0.217312
GH2		Interaction	0.0388719	0.108573
GH42	log2	Housing	0.633245	0.722434
GH42	log2	Diet	0.153841	0.265346
GH42	log2	Interaction	0.18054	0.304661
GH98		Housing	0.836789	0.868973
GH98		Diet	0.187253	0.309541
GH98		Interaction	0.568719	0.687555
GH20		Housing	0.476686	0.622767
GH20		Diet	0.469943	0.622767
GH20		Interaction	0.105204	0.2185
GH29		Housing	0.133016	0.262788
GH29		Diet	0.297556	0.454756
GH29		Interaction	0.0379803	0.108573
GH33		Housing	0.685249	0.760345
GH33		Diet	0.00276345	0.0172184
GH33		Interaction	0.0157195	0.0707379
GH35		Housing	0.0200596	0.0812415
GH35		Diet	0.00088521	0.0071702
GH35		Interaction	0.153966	0.265346
GH95	log2	Housing	0.208189	0.337265
GH95	log2	Diet	0.0666988	0.16743
GH95	log2	Interaction	0.137658	0.265346
CE2		Housing	0.12683	0.256832
CE2		Diet	0.153725	0.265346
CE2		Interaction	0.513827	0.650312
CE4	log2	Housing	0.706189	0.764452
CE4	log2	Diet	0.606265	0.715596
CE4	log2	Interaction	0.33318	0.489807
CE6		Housing	0.323657	0.485486
CE6		Diet	4.33364e-06	0.000117008
CE6		Interaction	6.55466e-05	0.00106185
CE7	log2	Housing	0.00229061	0.0154616
CE7	log2	Diet	7.15048e-07	2.89595e-05
CE7	log2	Interaction	0.221204	0.351323
GH10		Housing	0.904971	0.923058
GH10		Diet	4.61629e-05	0.000934799
GH10		Interaction	0.449135	0.616609
GH11	log2	Housing	0.488316	0.627835
GH11	log2	Diet	0.0320628	0.102786
GH11	log2	Interaction	0.458277	0.618674
GH115		Housing	0.96562	0.96562
GH115		Diet	0.000461796	0.00534364
GH115		Interaction	0.0647647	0.16743
GH43		Housing	0.030232	0.102786
GH43		Diet	4.7211e-07	2.89595e-05
GH43		Interaction	0.0753752	0.17444
GH67	log2	Housing	0.244948	0.381553
GH67	log2	Diet	0.000638534	0.00600475
GH67	log2	Interaction	0.0258299	0.0996297
B) Model assumptions
CAZy family	Data transform	Levene's p-value	Shapiro-Wilk p-value
GH1	log2	0.613841	0.593229
GH3		0.852744	0.0608422
GH4		0.622593	0.234968
GH5		0.460293	0.333068
GH101		0.615029	0.0687685
GH84		0.606131	0.94636
GH85	log2	0.825815	0.177122
GH89		0.25499	0.839532
GH129	log2	0.884623	0.595411
GH16		0.555017	0.450066
GH2		0.940861	0.0653727
GH42	log2	0.158318	0.054797
GH98		0.189486	0.841616
GH20		0.756221	0.92408
GH29		0.100509	0.956066
GH33		0.622063	0.0877068
GH35		0.544967	0.0544156
GH95	log2	0.161856	0.229927
CE2		0.135558	0.79134
CE4	log2	0.598535	0.242315
CE6		0.404232	0.318349
CE7	log2	0.472284	0.783544
GH10		0.139496	0.265679
GH11	log2	0.156143	0.403258
GH115		0.340312	0.761482
GH43		0.457059	0.97968
GH67	log2	0.0527465	0.357029
C) Post-hoc: Tukey's multiple comparison test
CAZy family	Comparison	Adjusted p-value
GH3	Lab:FL vs. Fer:FL	0.0130759
GH3	Fer:FR vs. Fer:FL	0.0854484
GH3	Lab:FR vs. Fer:FL	0.266087
GH3	Fer:FR vs. Lab:FL	0.771697
GH3	Lab:FR vs. Lab:FL	0.387099
GH3	Lab:FR vs. Fer:FR	0.905495
GH5	Lab:FL vs. Fer:FL	0.0377363
GH5	Fer:FR vs. Fer:FL	0.0172324
GH5	Lab:FR vs. Fer:FL	0.000776308
GH5	Fer:FR vs. Lab:FL	0.978328
GH5	Lab:FR vs. Lab:FL	0.25576
GH5	Lab:FR vs. Fer:FR	0.442267
GH101	Lab:FL vs. Fer:FL	0.341325
GH101	Fer:FR vs. Fer:FL	0.858876
GH101	Lab:FR vs. Fer:FL	0.499203
GH101	Fer:FR vs. Lab:FL	0.0949438
GH101	Lab:FR vs. Lab:FL	0.0278568
GH101	Lab:FR vs. Fer:FR	0.916347
GH85	Lab:FL vs. Fer:FL	0.583127
GH85	Fer:FR vs. Fer:FL	0.0152627
GH85	Lab:FR vs. Fer:FL	0.223593
GH85	Fer:FR vs. Lab:FL	0.00112156
GH85	Lab:FR vs. Lab:FL	0.0210161
GH85	Lab:FR vs. Fer:FR	0.489904
GH89	Lab:FL vs. Fer:FL	0.00039187
GH89	Fer:FR vs. Fer:FL	0.999464
GH89	Lab:FR vs. Fer:FL	0.784454
GH89	Fer:FR vs. Lab:FL	0.000488805
GH89	Lab:FR vs. Lab:FL	0.00255605
GH89	Lab:FR vs. Fer:FR	0.841072
GH129	Lab:FL vs. Fer:FL	0.999378
GH129	Fer:FR vs. Fer:FL	0.238435
GH129	Lab:FR vs. Fer:FL	0.0831515
GH129	Fer:FR vs. Lab:FL	0.285278
GH129	Lab:FR vs. Lab:FL	0.103135
GH129	Lab:FR vs. Fer:FR	0.925231
GH33	Lab:FL vs. Fer:FL	0.124874
GH33	Fer:FR vs. Fer:FL	0.906892
GH33	Lab:FR vs. Fer:FL	0.206128
GH33	Fer:FR vs. Lab:FL	0.0357665
GH33	Lab:FR vs. Lab:FL	0.00213783
GH33	Lab:FR vs. Fer:FR	0.519482
GH35	Lab:FL vs. Fer:FL	0.218598
GH35	Fer:FR vs. Fer:FL	0.300224
GH35	Lab:FR vs. Fer:FL	0.72075
GH35	Fer:FR vs. Lab:FL	0.0069623
GH35	Lab:FR vs. Lab:FL	0.0324401
GH35	Lab:FR vs. Fer:FR	0.868692
CE6	Lab:FL vs. Fer:FL	0.499558
CE6	Fer:FR vs. Fer:FL	0.926192
CE6	Lab:FR vs. Fer:FL	5.04846e-07
CE6	Fer:FR vs. Lab:FL	0.213375
CE6	Lab:FR vs. Lab:FL	6.80456e-08
CE6	Lab:FR vs. Fer:FR	1.27652e-06
CE7	Lab:FL vs. Fer:FL	0.374967
CE7	Fer:FR vs. Fer:FL	4.35113e-05
CE7	Lab:FR vs. Fer:FL	0.0393059
CE7	Fer:FR vs. Lab:FL	2.56069e-06
CE7	Lab:FR vs. Lab:FL	0.00138102
CE7	Lab:FR vs. Fer:FR	0.0152922
GH10	Lab:FL vs. Fer:FL	0.978534
GH10	Fer:FR vs. Fer:FL	0.023365
GH10	Lab:FR vs. Fer:FL	0.0133443
GH10	Fer:FR vs. Lab:FL	0.0105743
GH10	Lab:FR vs. Lab:FL	0.00599529
GH10	Lab:FR vs. Fer:FR	0.992109
GH115	Lab:FL vs. Fer:FL	0.724942
GH115	Fer:FR vs. Fer:FL	0.310503
GH115	Lab:FR vs. Fer:FL	0.020572
GH115	Fer:FR vs. Lab:FL	0.0516285
GH115	Lab:FR vs. Lab:FL	0.00245955
GH115	Lab:FR vs. Fer:FR	0.451112
GH43	Lab:FL vs. Fer:FL	0.298191
GH43	Fer:FR vs. Fer:FL	0.00504808
GH43	Lab:FR vs. Fer:FL	0.0109346
GH43	Fer:FR vs. Lab:FL	0.000135845
GH43	Lab:FR vs. Lab:FL	0.000281095
GH43	Lab:FR vs. Fer:FR	0.980646
GH67	Lab:FL vs. Fer:FL	0.0831257
GH67	Fer:FR vs. Fer:FL	0.603798
GH67	Lab:FR vs. Fer:FL	0.18371
GH67	Fer:FR vs. Lab:FL	0.0070397
GH67	Lab:FR vs. Lab:FL	0.00117389
GH67	Lab:FR vs. Fer:FR	0.813334

## Sheet: 4_CAZy rel abu
Supplementary Table S6 sheet 4: Samplewise relative abundance of predicted genes encoding a selection of CAZy familie
Sample	Group	GH5	GH10	GH1	GH3	GH16	GH2	GH35	GH42	CE2	CE4	GH20	GH84	GH29	GH95	GH101	GH129	GH4	GH11	GH98	GH115	GH67	GH43	CE6	CE7	GH33	GH85	GH89
Sample12	FerFL	0.780261	0.202798	0.707295	3.26533	0.500966	3.17735	0.241006	0.169736	0.168819	1.75435	2.13288	0.578124	1.21429	0.514137	0.0480861	0.0162039	0.155418	0.00061353	0.00483933	0.128302	0.0316682	1.88906	0.0203311	0.100214	0.396405	0.0909382	0.397429
Sample13	FerFL	0.631031	0.209218	0.202952	1.99634	1.1531	4.26692	0.21648	0.186296	0.2617	1.72522	2.63098	0.410931	1.45842	0.812013	0.0152681	0.0117885	0.0671568	0.000216302	0.0330797	0.129159	0.0593515	2.01081	0.00610932	0.161801	0.671538	0.125325	0.373208
Sample15	FerFL	0.81893	0.291178	0.19854	2.03379	0.805711	3.43145	0.239403	0.247784	0.197945	1.66111	2.14814	0.299804	1.15287	0.603747	0.0245874	0.0144849	0.0869018	0.000315503	0.0211016	0.197768	0.126164	2.40375	0.00487904	0.0632312	0.535177	0.0931023	0.304748
Sample18	FerFL	0.671923	0.169176	0.701035	2.5503	0.308569	2.63687	0.284298	0.28265	0.147143	2.48592	1.24547	0.220853	1.09663	0.38304	0.070382	0.0635034	0.248836	0.000767105	0.0222788	0.11871	0.0739399	1.71463	0.00367563	0.0646811	0.670788	0.123524	0.187914
Sample19	FerFL	0.777974	0.219275	0.991633	2.65277	0.539608	3.27342	0.289051	0.251745	0.13503	2.07368	1.8114	0.244971	1.24601	0.521147	0.0236757	0.0274589	0.186631	0.000428171	0.00597274	0.219216	0.118202	2.68178	0.00711558	0.105503	0.495846	0.121883	0.343807
Sample2	FerFR	0.929275	0.462546	0.49065	3.39596	0.866818	4.27875	0.37877	0.308652	0.175865	1.70646	3.23168	0.689746	1.66385	1.05553	0.016075	0.00880602	0.116715	0.0603889	0.0281885	0.315684	0.152269	4.26091	0.00663044	0.298855	0.656508	0.255084	0.441463
Sample4	FerFR	1.00732	0.352933	0.25725	2.93066	0.789783	4.03654	0.262195	0.238236	0.21313	1.71035	2.1941	0.477508	1.0796	0.674729	0.0328285	0.00618407	0.0918751	0.00221104	0.013569	0.219888	0.116196	3.22423	0.0108185	0.233172	0.485435	0.157078	0.322052
Sample6	FerFR	1.18332	0.228718	0.479056	4.38521	0.604091	5.1345	0.273237	0.22159	0.176471	1.94762	1.47683	0.283984	1.64918	1.67538	0.0195142	0.00682816	0.126051	0.0184641	0.01268	0.140795	0.0680456	3.90372	0.0185768	0.373116	0.440236	0.149917	0.262606
Sample14	FerFR	1.20516	0.509931	0.30654	3.49693	0.632953	4.06951	0.423819	0.174971	0.234396	1.99659	2.35121	0.5938	1.42871	0.772287	0.0223097	0.0240515	0.212322	0.00405927	0.0306929	0.258001	0.110409	3.87439	0.00496055	0.223663	0.495951	0.220299	0.376122
Sample20	FerFR	1.01067	0.290043	0.348391	2.79865	0.620352	3.5182	0.256515	0.229721	0.192223	1.89971	1.86903	0.466356	0.993762	0.557448	0.0456736	0.00810973	0.129815	0.0235695	0.00789556	0.14515	0.069674	2.47609	0.013145	0.232064	0.498622	0.202718	0.25088
Sample3	LabFL	1.30997	0.289624	0.566422	4.53613	0.928429	4.11859	0.198353	0.126444	0.184731	1.70917	2.57903	0.186041	1.33399	0.63482	0.0418911	0.0202902	0.198777	0.00063245	0.0122921	0.12078	0.0316143	1.50234	0.000986279	0.0560253	0.675507	0.0739101	0.995878
Sample5	LabFL	0.948537	0.192768	0.492531	3.10094	1.29152	4.53359	0.165261	0.114931	0.29785	1.46552	3.05551	0.37032	1.44023	0.635578	0.0385072	0.00988476	0.17253	0.000454724	0.00979353	0.118338	0.0371965	1.40142	0.00347489	0.045673	0.789533	0.0897588	0.76203
Sample8	LabFL	0.821947	0.160761	1.86266	3.3317	0.638243	3.70997	0.208516	0.223777	0.190165	2.34841	2.14396	0.284646	1.10871	0.513456	0.0693304	0.0354189	0.305565	0.00131803	0.0123588	0.190178	0.0434294	1.72432	0.00433356	0.0456481	0.628775	0.0934647	0.480869
Sample9	LabFL	0.878347	0.178587	0.96462	3.46676	0.844963	3.81788	0.15865	0.179048	0.203879	1.97116	2.41297	0.32268	1.27118	0.566209	0.0944194	0.0377371	0.21842	0.00104698	0.0121208	0.093672	0.0305315	1.37149	0.00335454	0.0627764	0.75745	0.0740089	0.659095
Sample16	LabFL	1.18454	0.178661	0.67239	4.25817	0.865588	3.6882	0.177952	0.164194	0.150357	1.63429	2.48868	0.217748	1.30353	0.619349	0.0379718	0.025337	0.175345	0.000623417	0.015894	0.103278	0.0448335	1.4947	0.00194607	0.0623388	0.599581	0.0635395	0.864255
Sample1	LabFR	1.17312	0.32598	0.755075	2.93631	0.964405	3.58093	0.23998	0.123786	0.148564	1.4361	2.30913	0.439017	1.14087	0.694399	0.0246477	0.00666572	0.174418	0.00423226	0.0289854	0.300218	0.125619	2.90739	0.0437221	0.132027	0.431098	0.141039	0.51639
Sample7	LabFR	1.04414	0.365852	0.505278	2.82308	1.05148	4.07505	0.248081	0.3357	0.336668	2.01656	2.4037	0.423566	1.14169	0.681892	0.0111663	0.00407101	0.186086	0.000953078	0.0218576	0.220263	0.108006	2.84425	0.0302352	0.166672	0.561327	0.151679	0.426917
Sample10	LabFR	1.07845	0.344289	0.263831	2.96393	0.948375	3.59163	0.256789	0.197458	0.193669	1.83946	2.13974	0.38036	1.08088	0.630629	0.011293	0.00360255	0.119882	0.000732749	0.0157576	0.252985	0.119645	2.97649	0.0512723	0.179163	0.431007	0.130088	0.507217
Sample11	LabFR	1.45137	0.407165	1.04285	3.86633	0.699538	4.4924	0.415896	0.910768	0.437946	3.21042	1.48664	0.281706	0.84977	0.654459	0.0238662	0.0071233	0.240087	0.00588077	0.0192867	0.260548	0.116054	4.57226	0.0519365	0.181471	0.377954	0.268251	0.265626
Sample17	LabFR	1.33458	0.465516	0.445875	3.23832	0.79059	3.57021	0.297398	0.286433	0.309013	2.0445	1.53086	0.290005	0.928038	0.526027	0.0281971	0.00768567	0.13553	0.0466134	0.0158751	0.287186	0.122888	3.77132	0.0444121	0.236891	0.373166	0.114138	0.27428
