# Supplementary material for: A naturalized gut microbiome interacts with dietary fibers to protect against colonic inflammation
Source: Gut Microbes. 2026 Mar 28;18(1):2649435. doi: 10.1080/19490976.2026.2649435 (PMC13034635; doi:10.1080/19490976.2026.2649435)
Supplement: Supplementary Table S5.xlsx [file KGMI_A_2649435_SM1567.xlsx]

## Sheet: 1_Statistics
Supplementary Table S6 sheet 1:
A) Two-way ANOVA results; B) model assumptions; C) post-hoc: Tukey's multiple comparison test
A) Two-way ANOVA results
gene	Data type	Factor	p-value	p.adjust.BH
Ang4	Log2FC	Housing	0.675309	0.773977
		Diet	0.322804	0.4863
		Interaction	0.717843	0.803507
Cdh1	Log2FC	Housing	0.262328	0.44625
		Diet	0.80386	0.873804
		Interaction	0.586968	0.69881
Clca1	Log2FC	Housing	0.082443	0.220714
		Diet	0.0104832	0.056
		Interaction	0.253581	0.442326
Defa24	Log2FC	Housing	0.0509665	0.159375
		Diet	0.988261	0.9883
		Interaction	0.191646	0.388378
F11r	Log2FC	Housing	0.213117	0.398415
		Diet	0.000674564	0.0103125
		Interaction	0.032666	0.124643
Fcgbp	Log2FC	Housing	0.337966	0.4875
		Diet	0.00269827	0.02025
		Interaction	0.0299399	0.124583
Gsdmd	Log2FC	Housing	0.462191	0.597672
		Diet	0.557216	0.677177
		Interaction	0.273679	0.44625
Il10	Log2FC	Housing	0.388404	0.545694
		Diet	0.47025	0.597712
		Interaction	0.959609	0.9883
Il18	Log2FC	Housing	0.0575186	0.1725
		Diet	0.21777	0.398415
		Interaction	0.392926	0.545694
Il1b	Log2FC	Housing	2.16851e-05	0
		Diet	0.324244	0.4863
		Interaction	0.198827	0.392368
Il25	Log2FC	Housing	0.0349181	0.124643
		Diet	0.775465	0.855331
		Interaction	0.83636	0.883521
Lcn2	Log2FC	Housing	1.43301e-05	0
		Diet	0.984263	0.9883
		Interaction	0.0801701	0.220714
Muc2	Log2FC	Housing	0.14548	0.330682
		Diet	0.111771	0.276048
		Interaction	0.634974	0.744141
Muc3	Log2FC	Housing	0.034949	0.124643
		Diet	0.00110154	0.0103125
		Interaction	0.000875083	0.0103125
Mylk	Log2FC	Housing	0.461166	0.597672
		Diet	0.280426	0.447447
		Interaction	0.11318	0.276048
Nlrp6	Log2FC	Housing	0.335395	0.4875
		Diet	0.00156042	0.0133333
		Interaction	0.00344437	0.021875
Nod1	Log2FC	Housing	0.171189	0.366857
		Diet	0.401207	0.547091
		Interaction	0.835557	0.883521
Nos2	Log2FC	Housing	0.000254113	0.0075
		Diet	0.269269	0.44625
		Interaction	0.546105	0.677177
Nqo1	Log2FC	Housing	0.30124	0.470625
		Diet	0.419477	0.56183
		Interaction	0.681085	0.773977
Ocln	Log2FC	Housing	0.0453171	0.154432
		Diet	0.00112522	0.0103125
		Interaction	0.00347137	0.021875
Reg3b	Log2FC	Housing	0.114072	0.276048
		Diet	0.136	0.31875
		Interaction	0.559822	0.677177
Tjp1	Log2FC	Housing	0.238791	0.426429
		Diet	0.205004	0.394231
		Interaction	0.0508363	0.159375
Zbp1	Log2FC	Housing	0.000480116	0.009375
		Diet	0.0123738	0.058125
		Interaction	0.18712	0.388378
Nod2	FC	Housing	0.0112493	0.056
		Diet	0.15088	0.332868
		Interaction	0.987179	0.9883
Tlr2	FC	Housing	0.00957609	0.0553846
		Diet	0.0236212	0.104118
		Interaction	0.0738931	0.213173
B) Model assumptions
Gene	Levene's p-value	Shapiro-Wilk p-value	Cleared by QQ-plot
Ang4	0.779043	0.322895
Cdh1	0.139943	0.0358611	+
Clca1	0.627492	0.0549589
Defa24	0.351247	0.020027	+
F11r	0.948818	0.072948
Fcgbp	0.431532	0.324534
Gsdmd	0.224971	0.0234753	+
Il10	0.119369	0.0553347
Il18	0.619869	0.958537
Il1b	0.542892	0.83236
Il25	0.416736	0.0642741
Lcn2	0.140914	0.0147991	+
Muc2	0.137361	0.798916
Muc3	0.455379	0.822626
Mylk	0.607619	0.247234
Nlrp6	0.404823	0.27911
Nod1	0.928732	0.0649805
Nos2	0.37911	0.433941
Nqo1	0.282754	0.0735941
Ocln	0.80821	0.909616
Reg3b	0.81719	0.708971
Tjp1	0.433731	0.350976
Zbp1	0.870746	0.841305
Nod2	0.992766	0.394565
Tlr2	0.555669	0.285576
C) Post-hoc: Tukey's multiple comparison test
Target	Comparison	Adjusted p-value
Il-1b	FR:Lab vs. FR:Fer	0.0025
	FR:Lab vs. FL:Lab	0.4791
	FR:Lab vs. FL:Fer	0.004
	FR:Fer vs. FL:Lab	0.0066
	FR:Fer vs. FL:Fer	0.9935
	FL:Lab vs. FL:Fer	0.0125
Nos2	FR:Lab vs. FR:Fer	0.0285
	FR:Lab vs. FL:Lab	0.6992
	FR:Lab vs. FL:Fer	0.0137
	FR:Fer vs. FL:Lab	0.0558
	FR:Fer vs. FL:Fer	0.9723
	FL:Lab vs. FL:Fer	0.021
Lcn2	FR:Lab vs. FR:Fer	0.0009
	FR:Lab vs. FL:Lab	0.6604
	FR:Lab vs. FL:Fer	0.0133
	FR:Fer vs. FL:Lab	0.0006
	FR:Fer vs. FL:Fer	0.4497
	FL:Lab vs. FL:Fer	0.0245
Zbp1	FR:Lab vs. FR:Fer	0.0142
	FR:Lab vs. FL:Lab	0.079
	FR:Lab vs. FL:Fer	0.0019
	FR:Fer vs. FL:Lab	0.6677
	FR:Fer vs. FL:Fer	0.6797
	FL:Lab vs. FL:Fer	0.1268
Fcgbp	FR:Lab vs. FR:Fer	0.208
	FR:Lab vs. FL:Lab	0.0086
	FR:Lab vs. FL:Fer	0.0615
	FR:Fer vs. FL:Lab	0.2052
	FR:Fer vs. FL:Fer	0.823
	FL:Lab vs. FL:Fer	0.6687
F11r	FR:Lab vs. FR:Fer	0.1568
	FR:Lab vs. FL:Lab	0.0039
	FR:Lab vs. FL:Fer	0.0193
	FR:Fer vs. FL:Lab	0.1387
	FR:Fer vs. FL:Fer	0.534
	FL:Lab vs. FL:Fer	0.8313
Muc3	FR:Lab vs. FR:Fer	0.0056
	FR:Lab vs. FL:Lab	0.0005
	FR:Lab vs. FL:Fer	0.0064
	FR:Fer vs. FL:Lab	0.5952
	FR:Fer vs. FL:Fer	0.9998
	FL:Lab vs. FL:Fer	0.5473
Nlrp6	FR:Lab vs. FR:Fer	0.0694
	FR:Lab vs. FL:Lab	0.0015
	FR:Lab vs. FL:Fer	0.0457
	FR:Fer vs. FL:Lab	0.1476
	FR:Fer vs. FL:Fer	0.9931
	FL:Lab vs. FL:Fer	0.2388
Ocln	FR:Lab vs. FR:Fer	0.8978
	FR:Lab vs. FL:Lab	0.0012
	FR:Lab vs. FL:Fer	0.7639
	FR:Fer vs. FL:Lab	0.0002
	FR:Fer vs. FL:Fer	0.9808
	FL:Lab vs. FL:Fer	0.0006

## Sheet: 2_Raw_data
Supplementary Table S6 sheet 2: raw data
Sample	Target gene	Cq
FerFL_DSS_1	Alpi	13.5862
FerFL_DSS_2	Alpi	11.3741
FerFL_DSS_3	Alpi	11.3833
LabFL_Control_4	Alpi	15.1335
LabFR_Control_5	Alpi	15.6452
FerFR_DSS_7	Alpi	16.8876
FerFR_Control_6	Alpi	18.5264
LabFL_DSS_1	Alpi	15.8671
LabFL_DSS_3	Alpi	14.9817
LabFL_Control_3	Alpi	19.8139
FerFL_Control_ 3	Alpi	14.77
FerFL_Control_ 4	Alpi	14.6619
LabFL_DSS_7	Alpi	15.7157
LabFL_DSS_9	Alpi	16.6911
FerFL_Control_ 1	Alpi	16.3285
LabFR_DSS_1	Alpi	20.6513
FerFR_Control_3	Alpi	15.7444
FerFL_DSS_4	Alpi	13.6968
FerFR_Control_5	Alpi	14.9958
LabFL_Control_6	Alpi	16.0654
FerFL_DSS_8	Alpi	16.7883
FerFR_Control_1	Alpi	15.769
FerFR_Control_2	Alpi	15.1108
LabFR_Control_3	Alpi	16.3657
FerFR_Control_4	Alpi	16.2509
LabFR_DSS_3	Alpi	14.764
FerFR_DSS_8	Alpi	15.4221
LabFL_DSS_10	Alpi	12.31
LabFL_DSS_2	Alpi	15.3757
LabFL_Control_2	Alpi	15.1998
FerFR_DSS_3	Alpi	15.8926
LabFR_Control_4	Alpi	16.5358
LabFL_Control_5	Alpi	15.9914
LabFL_DSS_8	Alpi	15.3407
LabFR_Control_6	Alpi	17.4212
FerFR_DSS_1	Alpi	14.898
FerFR_DSS_2	Alpi	15.1875
LabFR_DSS_2	Alpi	14.1596
FerFL_DSS_5	Alpi	15.4459
FerFR_DSS_6	Alpi	15.7851
FerFL_DSS_7	Alpi	16.1742
FerFL_DSS_9	Alpi	17.5702
LabFR_Control_1	Alpi	16.0236
LabFR_Control_2	Alpi	14.7108
LabFL_DSS_4	Alpi	15.3168
LabFL_DSS_5	Alpi	16.1406
LabFL_DSS_6	Alpi	13.3296
FerFL_Control_ 5	Alpi	15.837
LabFL_Control_1	Alpi	17.8231
FerFL_Control_ 2	Alpi	19.088
FerFR_DSS_4	Alpi	10.5661
FerFR_DSS_5	Alpi	10.6358
FerFL_DSS_6	Alpi	18.2764
FerFR_DSS_9	Alpi	15.6949
FerFL_DSS_1	Ang4	12.021
FerFL_DSS_2	Ang4	10.1774
FerFL_DSS_3	Ang4	12.0974
LabFL_Control_4	Ang4	9.983
LabFR_Control_5	Ang4	11.9226
FerFR_DSS_7	Ang4	7.03448
FerFR_Control_6	Ang4	13.0874
LabFL_DSS_1	Ang4	11.1172
LabFL_DSS_3	Ang4	8.55666
LabFL_Control_3	Ang4	14.3701
FerFL_Control_ 3	Ang4	7.95822
FerFL_Control_ 4	Ang4	10.6575
LabFL_DSS_7	Ang4	9.60506
LabFL_DSS_9	Ang4	12.0061
FerFL_Control_ 1	Ang4	9.62943
LabFR_DSS_1	Ang4	15.7271
FerFR_Control_3	Ang4	10.3351
FerFL_DSS_4	Ang4	9.1829
FerFR_Control_5	Ang4	8.32299
LabFL_Control_6	Ang4	9.15238
FerFL_DSS_8	Ang4	10.7307
FerFR_Control_1	Ang4	10.8667
FerFR_Control_2	Ang4	7.51253
LabFR_Control_3	Ang4	8.23286
FerFR_Control_4	Ang4	7.83686
LabFR_DSS_3	Ang4	11.2211
FerFR_DSS_8	Ang4	8.8769
LabFL_DSS_10	Ang4	13.7174
LabFL_DSS_2	Ang4	10.8826
LabFL_Control_2	Ang4	9.07478
FerFR_DSS_3	Ang4	6.24506
LabFR_Control_4	Ang4	10.8242
LabFL_Control_5	Ang4	7.76675
LabFL_DSS_8	Ang4	11.8257
LabFR_Control_6	Ang4	9.93399
FerFR_DSS_1	Ang4	8.69739
FerFR_DSS_2	Ang4	9.5438
LabFR_DSS_2	Ang4	7.94404
FerFL_DSS_5	Ang4	7.59304
FerFR_DSS_6	Ang4	9.74766
FerFL_DSS_7	Ang4	10.3589
FerFL_DSS_9	Ang4	11.9163
LabFR_Control_1	Ang4	9.88142
LabFR_Control_2	Ang4	10.0314
LabFL_DSS_4	Ang4	12.4481
LabFL_DSS_5	Ang4	10.739
LabFL_DSS_6	Ang4	11.3684
FerFL_Control_ 5	Ang4	7.6806
LabFL_Control_1	Ang4	11.2318
FerFL_Control_ 2	Ang4	13.8062
FerFR_DSS_4	Ang4	12.7906
FerFR_DSS_5	Ang4	11.387
FerFL_DSS_6	Ang4	14.1465
FerFR_DSS_9	Ang4	9.52493
FerFL_DSS_1	Cdh1	10.7653
FerFL_DSS_2	Cdh1	9.59107
FerFL_DSS_3	Cdh1	9.50092
LabFL_Control_4	Cdh1	9.10101
LabFR_Control_5	Cdh1	9.307
FerFR_DSS_7	Cdh1	10.542
FerFR_Control_6	Cdh1	11.9771
LabFL_DSS_1	Cdh1	9.99263
LabFL_DSS_3	Cdh1	8.30068
LabFL_Control_3	Cdh1	13.2574
FerFL_Control_ 3	Cdh1	8.98914
FerFL_Control_ 4	Cdh1	9.25936
LabFL_DSS_7	Cdh1	8.68856
LabFL_DSS_9	Cdh1	10.2544
FerFL_Control_ 1	Cdh1	10.223
LabFR_DSS_1	Cdh1	15.4653
FerFR_Control_3	Cdh1	9.897
FerFL_DSS_4	Cdh1	8.91804
FerFR_Control_5	Cdh1	9.28612
LabFL_Control_6	Cdh1	10.139
FerFL_DSS_8	Cdh1	11.0179
FerFR_Control_1	Cdh1	10.7984
FerFR_Control_2	Cdh1	9.43743
LabFR_Control_3	Cdh1	9.98296
FerFR_Control_4	Cdh1	9.87777
LabFR_DSS_3	Cdh1	8.27847
FerFR_DSS_8	Cdh1	9.28988
LabFL_DSS_10	Cdh1	10.6739
LabFL_DSS_2	Cdh1	9.01685
LabFL_Control_2	Cdh1	9.69702
FerFR_DSS_3	Cdh1	9.50476
LabFR_Control_4	Cdh1	11.2256
LabFL_Control_5	Cdh1	9.45249
LabFL_DSS_8	Cdh1	9.38424
LabFR_Control_6	Cdh1	11.3306
FerFR_DSS_1	Cdh1	8.7937
FerFR_DSS_2	Cdh1	8.8744
LabFR_DSS_2	Cdh1	7.94493
FerFL_DSS_5	Cdh1	9.17468
FerFR_DSS_6	Cdh1	9.56307
FerFL_DSS_7	Cdh1	9.94521
FerFL_DSS_9	Cdh1	11.7577
LabFR_Control_1	Cdh1	10.0651
LabFR_Control_2	Cdh1	8.939
LabFL_DSS_4	Cdh1	9.34797
LabFL_DSS_5	Cdh1	9.11486
LabFL_DSS_6	Cdh1	10.0364
FerFL_Control_ 5	Cdh1	9.63281
LabFL_Control_1	Cdh1	11.3216
FerFL_Control_ 2	Cdh1	12.5666
FerFR_DSS_4	Cdh1	9.24498
FerFR_DSS_5	Cdh1	8.92575
FerFL_DSS_6	Cdh1	10.9347
FerFR_DSS_9	Cdh1	9.34277
FerFL_DSS_1	Clca1	11.0804
FerFL_DSS_2	Clca1	8.94543
FerFL_DSS_3	Clca1	8.64296
LabFL_Control_4	Clca1	8.3603
LabFR_Control_5	Clca1	9.31124
FerFR_DSS_7	Clca1	7.27168
FerFR_Control_6	Clca1	11.0463
LabFL_DSS_1	Clca1	10.026
LabFL_DSS_3	Clca1	7.06421
LabFL_Control_3	Clca1	11.5246
FerFL_Control_ 3	Clca1	6.83591
FerFL_Control_ 4	Clca1	7.80344
LabFL_DSS_7	Clca1	7.95084
LabFL_DSS_9	Clca1	10.1474
FerFL_Control_ 1	Clca1	8.28805
LabFR_DSS_1	Clca1	12.1378
FerFR_Control_3	Clca1	8.81316
FerFL_DSS_4	Clca1	6.74699
FerFR_Control_5	Clca1	6.69217
LabFL_Control_6	Clca1	7.50256
FerFL_DSS_8	Clca1	9.16587
FerFR_Control_1	Clca1	9.28538
FerFR_Control_2	Clca1	7.06885
LabFR_Control_3	Clca1	7.58958
FerFR_Control_4	Clca1	7.17304
LabFR_DSS_3	Clca1	7.7772
FerFR_DSS_8	Clca1	7.6845
LabFL_DSS_10	Clca1	9.90526
LabFL_DSS_2	Clca1	7.6883
LabFL_Control_2	Clca1	7.62829
FerFR_DSS_3	Clca1	6.8137
LabFR_Control_4	Clca1	9.63354
LabFL_Control_5	Clca1	7.13835
LabFL_DSS_8	Clca1	8.27208
LabFR_Control_6	Clca1	9.74192
FerFR_DSS_1	Clca1	7.47769
FerFR_DSS_2	Clca1	8.24336
LabFR_DSS_2	Clca1	6.80427
FerFL_DSS_5	Clca1	6.78813
FerFR_DSS_6	Clca1	8.70028
FerFL_DSS_7	Clca1	9.48179
FerFL_DSS_9	Clca1	10.5031
LabFR_Control_1	Clca1	8.87926
LabFR_Control_2	Clca1	7.92481
LabFL_DSS_4	Clca1	9.14878
LabFL_DSS_5	Clca1	8.0061
LabFL_DSS_6	Clca1	9.18578
FerFL_Control_ 5	Clca1	6.89284
LabFL_Control_1	Clca1	10.0313
FerFL_Control_ 2	Clca1	11.6426
FerFR_DSS_4	Clca1	8.59439
FerFR_DSS_5	Clca1	7.77105
FerFL_DSS_6	Clca1	11.1175
FerFR_DSS_9	Clca1	8.51602
FerFL_DSS_1	Defa24	5.76696
FerFL_DSS_2	Defa24	4.12592
FerFL_DSS_3	Defa24	5.55774
LabFL_Control_4	Defa24	10.7097
LabFR_Control_5	Defa24	18.9192
FerFR_DSS_7	Defa24	19.5341
FerFR_Control_6	Defa24	23.7258
LabFL_DSS_1	Defa24	22.0776
LabFL_DSS_3	Defa24	18.4984
LabFL_Control_3	Defa24	18.6951
FerFL_Control_ 3	Defa24	23.32
FerFL_Control_ 4	Defa24	21.9846
LabFL_DSS_7	Defa24	22.7393
LabFL_DSS_9	Defa24	13.7633
FerFL_Control_ 1	Defa24	21.2934
LabFR_DSS_1	Defa24	16.0009
FerFR_Control_3	Defa24	21.8683
FerFL_DSS_4	Defa24	21.186
FerFR_Control_5	Defa24	16.6854
LabFL_Control_6	Defa24	22.501
FerFL_DSS_8	Defa24	23.2604
FerFR_Control_1	Defa24	30
FerFR_Control_2	Defa24	16.664
LabFR_Control_3	Defa24	9.89992
FerFR_Control_4	Defa24	19.7247
LabFR_DSS_3	Defa24	18.1867
FerFR_DSS_8	Defa24	23.0951
LabFL_DSS_10	Defa24	6.51661
LabFL_DSS_2	Defa24	22.4391
LabFL_Control_2	Defa24	20.2667
FerFR_DSS_3	Defa24	17.9656
LabFR_Control_4	Defa24	22.1677
LabFL_Control_5	Defa24	11.0457
LabFL_DSS_8	Defa24	23.0939
LabFR_Control_6	Defa24	22.1159
FerFR_DSS_1	Defa24	20.1528
FerFR_DSS_2	Defa24	22.2502
LabFR_DSS_2	Defa24	19.2673
FerFL_DSS_5	Defa24	20.2355
FerFR_DSS_6	Defa24	12.4938
FerFL_DSS_7	Defa24	18.3951
FerFL_DSS_9	Defa24	14.0151
LabFR_Control_1	Defa24	20.3983
LabFR_Control_2	Defa24	20.6978
LabFL_DSS_4	Defa24	21.2228
LabFL_DSS_5	Defa24	20.384
LabFL_DSS_6	Defa24	5.03972
FerFL_Control_ 5	Defa24	20.1674
LabFL_Control_1	Defa24	23.2562
FerFL_Control_ 2	Defa24	23.4582
FerFR_DSS_4	Defa24	7.12827
FerFR_DSS_5	Defa24	4.93604
FerFL_DSS_6	Defa24	23.7241
FerFR_DSS_9	Defa24	21.2885
FerFL_DSS_1	Defa3	4.88154
FerFL_DSS_2	Defa3	3.39563
FerFL_DSS_3	Defa3	4.74562
LabFL_Control_4	Defa3	9.68902
LabFR_Control_5	Defa3	18.9308
FerFR_DSS_7	Defa3	19.429
FerFR_Control_6	Defa3	24.3257
LabFL_DSS_1	Defa3	20.7862
LabFL_DSS_3	Defa3	17.5471
LabFL_Control_3	Defa3	18.669
FerFL_Control_ 3	Defa3	22.1341
FerFL_Control_ 4	Defa3	21.4532
LabFL_DSS_7	Defa3	22.7918
LabFL_DSS_9	Defa3	13.0218
FerFL_Control_ 1	Defa3	21.1862
LabFR_DSS_1	Defa3	15.0415
FerFR_Control_3	Defa3	21.5944
FerFL_DSS_4	Defa3	21.8899
FerFR_Control_5	Defa3	15.8582
LabFL_Control_6	Defa3	30
FerFL_DSS_8	Defa3	21.9041
FerFR_Control_1	Defa3	30
FerFR_Control_2	Defa3	15.8545
LabFR_Control_3	Defa3	8.87512
FerFR_Control_4	Defa3	19.4986
LabFR_DSS_3	Defa3	18.0717
FerFR_DSS_8	Defa3	23.7924
LabFL_DSS_10	Defa3	5.65933
LabFL_DSS_2	Defa3	22.4664
LabFL_Control_2	Defa3	19.7039
FerFR_DSS_3	Defa3	18.3817
LabFR_Control_4	Defa3	30
LabFL_Control_5	Defa3	9.97999
LabFL_DSS_8	Defa3	23.6443
LabFR_Control_6	Defa3	22.6387
FerFR_DSS_1	Defa3	20.958
FerFR_DSS_2	Defa3	23.048
LabFR_DSS_2	Defa3	18.8811
FerFL_DSS_5	Defa3	19.7383
FerFR_DSS_6	Defa3	11.6147
FerFL_DSS_7	Defa3	18.4923
FerFL_DSS_9	Defa3	13.0498
LabFR_Control_1	Defa3	20.6241
LabFR_Control_2	Defa3	20.8684
LabFL_DSS_4	Defa3	21.3413
LabFL_DSS_5	Defa3	20.052
LabFL_DSS_6	Defa3	4.28445
FerFL_Control_ 5	Defa3	20.7929
LabFL_Control_1	Defa3	22.5785
FerFL_Control_ 2	Defa3	30
FerFR_DSS_4	Defa3	6.37536
FerFR_DSS_5	Defa3	3.99942
FerFL_DSS_6	Defa3	30
FerFR_DSS_9	Defa3	22.6983
FerFL_DSS_1	Duox2	12.4413
FerFL_DSS_2	Duox2	11.5202
FerFL_DSS_3	Duox2	11.1557
LabFL_Control_4	Duox2	13.3358
LabFR_Control_5	Duox2	14.7888
FerFR_DSS_7	Duox2	12.7595
FerFR_Control_6	Duox2	15.5911
LabFL_DSS_1	Duox2	12.6539
LabFL_DSS_3	Duox2	10.9822
LabFL_Control_3	Duox2	17.5468
FerFL_Control_ 3	Duox2	10.5932
FerFL_Control_ 4	Duox2	13.4529
LabFL_DSS_7	Duox2	11.1399
LabFL_DSS_9	Duox2	12.6826
FerFL_Control_ 1	Duox2	14.8768
LabFR_DSS_1	Duox2	16.1574
FerFR_Control_3	Duox2	14.2668
FerFL_DSS_4	Duox2	10.8842
FerFR_Control_5	Duox2	12.6543
LabFL_Control_6	Duox2	13.8024
FerFL_DSS_8	Duox2	13.884
FerFR_Control_1	Duox2	15.3918
FerFR_Control_2	Duox2	13.2523
LabFR_Control_3	Duox2	13.2264
FerFR_Control_4	Duox2	12.3687
LabFR_DSS_3	Duox2	10.0631
FerFR_DSS_8	Duox2	11.4965
LabFL_DSS_10	Duox2	12.6822
LabFL_DSS_2	Duox2	11.7376
LabFL_Control_2	Duox2	13.1142
FerFR_DSS_3	Duox2	12.4706
LabFR_Control_4	Duox2	16.3854
LabFL_Control_5	Duox2	13.8786
LabFL_DSS_8	Duox2	12.6102
LabFR_Control_6	Duox2	15.5215
FerFR_DSS_1	Duox2	12.7506
FerFR_DSS_2	Duox2	12.8896
LabFR_DSS_2	Duox2	10.0501
FerFL_DSS_5	Duox2	13.3991
FerFR_DSS_6	Duox2	13.7395
FerFL_DSS_7	Duox2	12.8228
FerFL_DSS_9	Duox2	15.4121
LabFR_Control_1	Duox2	14.8881
LabFR_Control_2	Duox2	13.3941
LabFL_DSS_4	Duox2	12.4314
LabFL_DSS_5	Duox2	12.254
LabFL_DSS_6	Duox2	12.5915
FerFL_Control_ 5	Duox2	10.9795
LabFL_Control_1	Duox2	15.3221
FerFL_Control_ 2	Duox2	17.0289
FerFR_DSS_4	Duox2	12.8899
FerFR_DSS_5	Duox2	11.5611
FerFL_DSS_6	Duox2	12.7416
FerFR_DSS_9	Duox2	12.2884
FerFL_DSS_1	F11r	13.3014
FerFL_DSS_2	F11r	11.8746
FerFL_DSS_3	F11r	11.7281
LabFL_Control_4	F11r	11.761
LabFR_Control_5	F11r	12.314
FerFR_DSS_7	F11r	13.5839
FerFR_Control_6	F11r	14.7776
LabFL_DSS_1	F11r	12.7776
LabFL_DSS_3	F11r	11.2309
LabFL_Control_3	F11r	15.5249
FerFL_Control_ 3	F11r	11.8809
FerFL_Control_ 4	F11r	11.891
LabFL_DSS_7	F11r	11.5168
LabFL_DSS_9	F11r	13.2522
FerFL_Control_ 1	F11r	12.9852
LabFR_DSS_1	F11r	16.736
FerFR_Control_3	F11r	12.695
FerFL_DSS_4	F11r	11.5158
FerFR_Control_5	F11r	12.6624
LabFL_Control_6	F11r	12.6125
FerFL_DSS_8	F11r	13.3911
FerFR_Control_1	F11r	13.4718
FerFR_Control_2	F11r	12.1526
LabFR_Control_3	F11r	12.8292
FerFR_Control_4	F11r	13.1042
LabFR_DSS_3	F11r	11.1008
FerFR_DSS_8	F11r	12.0378
LabFL_DSS_10	F11r	12.7268
LabFL_DSS_2	F11r	11.7928
LabFL_Control_2	F11r	12.3454
FerFR_DSS_3	F11r	12.6331
LabFR_Control_4	F11r	13.5859
LabFL_Control_5	F11r	12.6711
LabFL_DSS_8	F11r	12.1844
LabFR_Control_6	F11r	14.3715
FerFR_DSS_1	F11r	11.639
FerFR_DSS_2	F11r	11.7355
LabFR_DSS_2	F11r	10.9261
FerFL_DSS_5	F11r	12.1708
FerFR_DSS_6	F11r	12.3941
FerFL_DSS_7	F11r	13.1946
FerFL_DSS_9	F11r	14.4701
LabFR_Control_1	F11r	12.8262
LabFR_Control_2	F11r	11.6336
LabFL_DSS_4	F11r	12.3644
LabFL_DSS_5	F11r	12.4573
LabFL_DSS_6	F11r	12.881
FerFL_Control_ 5	F11r	12.4678
LabFL_Control_1	F11r	13.7194
FerFL_Control_ 2	F11r	15.1238
FerFR_DSS_4	F11r	11.6021
FerFR_DSS_5	F11r	11.1798
FerFL_DSS_6	F11r	13.5243
FerFR_DSS_9	F11r	12.3781
FerFL_DSS_1	Fcgbp	10.8417
FerFL_DSS_2	Fcgbp	9.48845
FerFL_DSS_3	Fcgbp	9.08986
LabFL_Control_4	Fcgbp	10.1056
LabFR_Control_5	Fcgbp	10.9823
FerFR_DSS_7	Fcgbp	9.97031
FerFR_Control_6	Fcgbp	12.7661
LabFL_DSS_1	Fcgbp	11.5492
LabFL_DSS_3	Fcgbp	9.02609
LabFL_Control_3	Fcgbp	12.6852
FerFL_Control_ 3	Fcgbp	8.99988
FerFL_Control_ 4	Fcgbp	9.56276
LabFL_DSS_7	Fcgbp	10.4142
LabFL_DSS_9	Fcgbp	11.962
FerFL_Control_ 1	Fcgbp	10.6317
LabFR_DSS_1	Fcgbp	13.1872
FerFR_Control_3	Fcgbp	10.7562
FerFL_DSS_4	Fcgbp	8.7719
FerFR_Control_5	Fcgbp	9.0845
LabFL_Control_6	Fcgbp	9.82127
FerFL_DSS_8	Fcgbp	11.5157
FerFR_Control_1	Fcgbp	11.3571
FerFR_Control_2	Fcgbp	9.23988
LabFR_Control_3	Fcgbp	9.57567
FerFR_Control_4	Fcgbp	9.1623
LabFR_DSS_3	Fcgbp	9.43217
FerFR_DSS_8	Fcgbp	9.71975
LabFL_DSS_10	Fcgbp	10.5602
LabFL_DSS_2	Fcgbp	9.91022
LabFL_Control_2	Fcgbp	9.38651
FerFR_DSS_3	Fcgbp	9.71512
LabFR_Control_4	Fcgbp	10.8079
LabFL_Control_5	Fcgbp	9.66553
LabFL_DSS_8	Fcgbp	10.0007
LabFR_Control_6	Fcgbp	11.9554
FerFR_DSS_1	Fcgbp	8.9315
FerFR_DSS_2	Fcgbp	10.5564
LabFR_DSS_2	Fcgbp	8.46961
FerFL_DSS_5	Fcgbp	8.96129
FerFR_DSS_6	Fcgbp	11.0588
FerFL_DSS_7	Fcgbp	10.9378
FerFL_DSS_9	Fcgbp	12.2381
LabFR_Control_1	Fcgbp	10.8014
LabFR_Control_2	Fcgbp	9.74837
LabFL_DSS_4	Fcgbp	10.9516
LabFL_DSS_5	Fcgbp	9.6472
LabFL_DSS_6	Fcgbp	10.2113
FerFL_Control_ 5	Fcgbp	8.95098
LabFL_Control_1	Fcgbp	10.9548
FerFL_Control_ 2	Fcgbp	12.1563
FerFR_DSS_4	Fcgbp	8.6825
FerFR_DSS_5	Fcgbp	8.48093
FerFL_DSS_6	Fcgbp	12.0218
FerFR_DSS_9	Fcgbp	10.2577
FerFL_DSS_1	Gapdh	10.818
FerFL_DSS_2	Gapdh	8.66457
FerFL_DSS_3	Gapdh	9.06771
LabFL_Control_4	Gapdh	8.72695
LabFR_Control_5	Gapdh	9.52629
FerFR_DSS_7	Gapdh	10.7224
FerFR_Control_6	Gapdh	11.9244
LabFL_DSS_1	Gapdh	10.3133
LabFL_DSS_3	Gapdh	8.09515
LabFL_Control_3	Gapdh	14.2081
FerFL_Control_ 3	Gapdh	9.36336
FerFL_Control_ 4	Gapdh	8.91726
LabFL_DSS_7	Gapdh	8.02986
LabFL_DSS_9	Gapdh	10.1299
FerFL_Control_ 1	Gapdh	10.3753
LabFR_DSS_1	Gapdh	14.5241
FerFR_Control_3	Gapdh	9.57707
FerFL_DSS_4	Gapdh	8.36017
FerFR_Control_5	Gapdh	9.4655
LabFL_Control_6	Gapdh	9.98209
FerFL_DSS_8	Gapdh	10.2759
FerFR_Control_1	Gapdh	10.9864
FerFR_Control_2	Gapdh	9.55173
LabFR_Control_3	Gapdh	10.1774
FerFR_Control_4	Gapdh	10.4431
LabFR_DSS_3	Gapdh	8.41578
FerFR_DSS_8	Gapdh	9.0135
LabFL_DSS_10	Gapdh	9.61065
LabFL_DSS_2	Gapdh	8.86769
LabFL_Control_2	Gapdh	9.83862
FerFR_DSS_3	Gapdh	9.88202
LabFR_Control_4	Gapdh	11.3139
LabFL_Control_5	Gapdh	10.1997
LabFL_DSS_8	Gapdh	9.00424
LabFR_Control_6	Gapdh	11.303
FerFR_DSS_1	Gapdh	8.9974
FerFR_DSS_2	Gapdh	9.1221
LabFR_DSS_2	Gapdh	8.01318
FerFL_DSS_5	Gapdh	9.71263
FerFR_DSS_6	Gapdh	9.25768
FerFL_DSS_7	Gapdh	9.94793
FerFL_DSS_9	Gapdh	12.2306
LabFR_Control_1	Gapdh	9.99376
LabFR_Control_2	Gapdh	9.37384
LabFL_DSS_4	Gapdh	9.13903
LabFL_DSS_5	Gapdh	9.66011
LabFL_DSS_6	Gapdh	10.4425
FerFL_Control_ 5	Gapdh	10.1426
LabFL_Control_1	Gapdh	10.6892
FerFL_Control_ 2	Gapdh	12.2796
FerFR_DSS_4	Gapdh	8.67771
FerFR_DSS_5	Gapdh	8.94899
FerFL_DSS_6	Gapdh	10.0835
FerFR_DSS_9	Gapdh	9.44656
FerFL_DSS_1	Gsdmc	14.9144
FerFL_DSS_2	Gsdmc	13.4406
FerFL_DSS_3	Gsdmc	13.7944
LabFL_Control_4	Gsdmc	10.6924
LabFR_Control_5	Gsdmc	12.4701
FerFR_DSS_7	Gsdmc	10.0193
FerFR_Control_6	Gsdmc	14.2789
LabFL_DSS_1	Gsdmc	11.7018
LabFL_DSS_3	Gsdmc	9.40501
LabFL_Control_3	Gsdmc	15.0592
FerFL_Control_ 3	Gsdmc	10.6184
FerFL_Control_ 4	Gsdmc	10.9768
LabFL_DSS_7	Gsdmc	9.76456
LabFL_DSS_9	Gsdmc	11.8102
FerFL_Control_ 1	Gsdmc	11.8826
LabFR_DSS_1	Gsdmc	15.271
FerFR_Control_3	Gsdmc	11.7131
FerFL_DSS_4	Gsdmc	10.1012
FerFR_Control_5	Gsdmc	10.6829
LabFL_Control_6	Gsdmc	12.9144
FerFL_DSS_8	Gsdmc	11.3533
FerFR_Control_1	Gsdmc	14.0314
FerFR_Control_2	Gsdmc	10.8396
LabFR_Control_3	Gsdmc	10.382
FerFR_Control_4	Gsdmc	11.0406
LabFR_DSS_3	Gsdmc	10.4397
FerFR_DSS_8	Gsdmc	10.3212
LabFL_DSS_10	Gsdmc	15.4115
LabFL_DSS_2	Gsdmc	10.1126
LabFL_Control_2	Gsdmc	11.2448
FerFR_DSS_3	Gsdmc	9.96331
LabFR_Control_4	Gsdmc	13.0049
LabFL_Control_5	Gsdmc	10.9112
LabFL_DSS_8	Gsdmc	10.4998
LabFR_Control_6	Gsdmc	13.0723
FerFR_DSS_1	Gsdmc	10.7465
FerFR_DSS_2	Gsdmc	10.1306
LabFR_DSS_2	Gsdmc	9.72492
FerFL_DSS_5	Gsdmc	10.5341
FerFR_DSS_6	Gsdmc	10.4612
FerFL_DSS_7	Gsdmc	11.7683
FerFL_DSS_9	Gsdmc	12.5343
LabFR_Control_1	Gsdmc	12.1239
LabFR_Control_2	Gsdmc	11.4968
LabFL_DSS_4	Gsdmc	10.9192
LabFL_DSS_5	Gsdmc	11.3475
LabFL_DSS_6	Gsdmc	14.4072
FerFL_Control_ 5	Gsdmc	10.1784
LabFL_Control_1	Gsdmc	13.514
FerFL_Control_ 2	Gsdmc	15.4346
FerFR_DSS_4	Gsdmc	14.9882
FerFR_DSS_5	Gsdmc	13.433
FerFL_DSS_6	Gsdmc	13.7373
FerFR_DSS_9	Gsdmc	11.0115
FerFL_DSS_1	Gsdmd	13.4674
FerFL_DSS_2	Gsdmd	11.3722
FerFL_DSS_3	Gsdmd	10.9628
LabFL_Control_4	Gsdmd	13.6028
LabFR_Control_5	Gsdmd	14.2267
FerFR_DSS_7	Gsdmd	14.2445
FerFR_Control_6	Gsdmd	16.5503
LabFL_DSS_1	Gsdmd	13.7982
LabFL_DSS_3	Gsdmd	12.4207
LabFL_Control_3	Gsdmd	16.7109
FerFL_Control_ 3	Gsdmd	13.0966
FerFL_Control_ 4	Gsdmd	13.9512
LabFL_DSS_7	Gsdmd	12.5837
LabFL_DSS_9	Gsdmd	14.1429
FerFL_Control_ 1	Gsdmd	14.8096
LabFR_DSS_1	Gsdmd	17.3821
FerFR_Control_3	Gsdmd	14.3966
FerFL_DSS_4	Gsdmd	12.6263
FerFR_Control_5	Gsdmd	13.8258
LabFL_Control_6	Gsdmd	14.466
FerFL_DSS_8	Gsdmd	15.4194
FerFR_Control_1	Gsdmd	15.4065
FerFR_Control_2	Gsdmd	13.7362
LabFR_Control_3	Gsdmd	14.2657
FerFR_Control_4	Gsdmd	13.9845
LabFR_DSS_3	Gsdmd	12.4017
FerFR_DSS_8	Gsdmd	13.4149
LabFL_DSS_10	Gsdmd	12.2357
LabFL_DSS_2	Gsdmd	13.2312
LabFL_Control_2	Gsdmd	13.9182
FerFR_DSS_3	Gsdmd	13.9141
LabFR_Control_4	Gsdmd	15.1345
LabFL_Control_5	Gsdmd	13.9327
LabFL_DSS_8	Gsdmd	13.5879
LabFR_Control_6	Gsdmd	16.3349
FerFR_DSS_1	Gsdmd	13.61
FerFR_DSS_2	Gsdmd	13.7693
LabFR_DSS_2	Gsdmd	11.9345
FerFL_DSS_5	Gsdmd	13.6581
FerFR_DSS_6	Gsdmd	14.0114
FerFL_DSS_7	Gsdmd	14.0423
FerFL_DSS_9	Gsdmd	15.8422
LabFR_Control_1	Gsdmd	14.7541
LabFR_Control_2	Gsdmd	13.5955
LabFL_DSS_4	Gsdmd	13.5446
LabFL_DSS_5	Gsdmd	13.4525
LabFL_DSS_6	Gsdmd	12.7526
FerFL_Control_ 5	Gsdmd	12.9319
LabFL_Control_1	Gsdmd	16.1761
FerFL_Control_ 2	Gsdmd	17.4025
FerFR_DSS_4	Gsdmd	11.2826
FerFR_DSS_5	Gsdmd	11.0239
FerFL_DSS_6	Gsdmd	15.5719
FerFR_DSS_9	Gsdmd	13.931
FerFL_DSS_1	Hmox1	22.8186
FerFL_DSS_2	Hmox1	18.9132
FerFL_DSS_3	Hmox1	19.3081
LabFL_Control_4	Hmox1	17.3867
LabFR_Control_5	Hmox1	19.4065
FerFR_DSS_7	Hmox1	19.9874
FerFR_Control_6	Hmox1	21.5479
LabFL_DSS_1	Hmox1	17.9714
LabFL_DSS_3	Hmox1	15.9132
LabFL_Control_3	Hmox1	22.5972
FerFL_Control_ 3	Hmox1	17.8511
FerFL_Control_ 4	Hmox1	18.8189
LabFL_DSS_7	Hmox1	16.625
LabFL_DSS_9	Hmox1	17.9777
FerFL_Control_ 1	Hmox1	19.7885
LabFR_DSS_1	Hmox1	21.5413
FerFR_Control_3	Hmox1	19.0811
FerFL_DSS_4	Hmox1	16.2365
FerFR_Control_5	Hmox1	18.5757
LabFL_Control_6	Hmox1	19.881
FerFL_DSS_8	Hmox1	19.1291
FerFR_Control_1	Hmox1	18.9181
FerFR_Control_2	Hmox1	18.3112
LabFR_Control_3	Hmox1	18.7831
FerFR_Control_4	Hmox1	19.3169
LabFR_DSS_3	Hmox1	16.4049
FerFR_DSS_8	Hmox1	18.013
LabFL_DSS_10	Hmox1	18.818
LabFL_DSS_2	Hmox1	17.1845
LabFL_Control_2	Hmox1	18.7051
FerFR_DSS_3	Hmox1	18.8018
LabFR_Control_4	Hmox1	19.7076
LabFL_Control_5	Hmox1	19.3432
LabFL_DSS_8	Hmox1	17.7802
LabFR_Control_6	Hmox1	20.2113
FerFR_DSS_1	Hmox1	18.4574
FerFR_DSS_2	Hmox1	18.2786
LabFR_DSS_2	Hmox1	15.5689
FerFL_DSS_5	Hmox1	18.5215
FerFR_DSS_6	Hmox1	18.5704
FerFL_DSS_7	Hmox1	18.4432
FerFL_DSS_9	Hmox1	20.2554
LabFR_Control_1	Hmox1	19.2384
LabFR_Control_2	Hmox1	18.7819
LabFL_DSS_4	Hmox1	17.3956
LabFL_DSS_5	Hmox1	17.1822
LabFL_DSS_6	Hmox1	20.4511
FerFL_Control_ 5	Hmox1	19.3356
LabFL_Control_1	Hmox1	20.8578
FerFL_Control_ 2	Hmox1	22.6617
FerFR_DSS_4	Hmox1	20.0147
FerFR_DSS_5	Hmox1	19.8392
FerFL_DSS_6	Hmox1	20.3804
FerFR_DSS_9	Hmox1	18.6265
FerFL_DSS_1	Il10	30
FerFL_DSS_2	Il10	30
FerFL_DSS_3	Il10	22.2462
LabFL_Control_4	Il10	24.5659
LabFR_Control_5	Il10	23.5638
FerFR_DSS_7	Il10	23.393
FerFR_Control_6	Il10	30
LabFL_DSS_1	Il10	22.9537
LabFL_DSS_3	Il10	19.6935
LabFL_Control_3	Il10	30
FerFL_Control_ 3	Il10	30
FerFL_Control_ 4	Il10	30
LabFL_DSS_7	Il10	21.3689
LabFL_DSS_9	Il10	23.3031
FerFL_Control_ 1	Il10	30
LabFR_DSS_1	Il10	30
FerFR_Control_3	Il10	30
FerFL_DSS_4	Il10	20.4182
FerFR_Control_5	Il10	23.748
LabFL_Control_6	Il10	30
FerFL_DSS_8	Il10	23.5221
FerFR_Control_1	Il10	30
FerFR_Control_2	Il10	23.3876
LabFR_Control_3	Il10	30
FerFR_Control_4	Il10	30
LabFR_DSS_3	Il10	21.8147
FerFR_DSS_8	Il10	23.3875
LabFL_DSS_10	Il10	30
LabFL_DSS_2	Il10	21.7758
LabFL_Control_2	Il10	24.4112
FerFR_DSS_3	Il10	30
LabFR_Control_4	Il10	30
LabFL_Control_5	Il10	30
LabFL_DSS_8	Il10	30
LabFR_Control_6	Il10	30
FerFR_DSS_1	Il10	22.3871
FerFR_DSS_2	Il10	22.9223
LabFR_DSS_2	Il10	20.4469
FerFL_DSS_5	Il10	23.213
FerFR_DSS_6	Il10	24.3226
FerFL_DSS_7	Il10	30
FerFL_DSS_9	Il10	22.6944
LabFR_Control_1	Il10	30
LabFR_Control_2	Il10	30
LabFL_DSS_4	Il10	24.4902
LabFL_DSS_5	Il10	23.5092
LabFL_DSS_6	Il10	24.316
FerFL_Control_ 5	Il10	30
LabFL_Control_1	Il10	30
FerFL_Control_ 2	Il10	30
FerFR_DSS_4	Il10	30
FerFR_DSS_5	Il10	22.3632
FerFL_DSS_6	Il10	30
FerFR_DSS_9	Il10	21.8884
FerFL_DSS_1	Il18	11.7746
FerFL_DSS_2	Il18	9.67382
FerFL_DSS_3	Il18	10.5696
LabFL_Control_4	Il18	11.3527
LabFR_Control_5	Il18	12.6512
FerFR_DSS_7	Il18	12.4889
FerFR_Control_6	Il18	14.8723
LabFL_DSS_1	Il18	11.5714
LabFL_DSS_3	Il18	8.84607
LabFL_Control_3	Il18	15.5339
FerFL_Control_ 3	Il18	11.6721
FerFL_Control_ 4	Il18	11.2212
LabFL_DSS_7	Il18	8.69021
LabFL_DSS_9	Il18	10.8219
FerFL_Control_ 1	Il18	12.1203
LabFR_DSS_1	Il18	14.8688
FerFR_Control_3	Il18	12.6848
FerFL_DSS_4	Il18	10.9472
FerFR_Control_5	Il18	14.103
LabFL_Control_6	Il18	12.0494
FerFL_DSS_8	Il18	11.9036
FerFR_Control_1	Il18	13.623
FerFR_Control_2	Il18	12.931
LabFR_Control_3	Il18	12.5538
FerFR_Control_4	Il18	13.6896
LabFR_DSS_3	Il18	9.16087
FerFR_DSS_8	Il18	10.9195
LabFL_DSS_10	Il18	11.4342
LabFL_DSS_2	Il18	9.57466
LabFL_Control_2	Il18	11.6718
FerFR_DSS_3	Il18	12.2782
LabFR_Control_4	Il18	13.3073
LabFL_Control_5	Il18	11.9339
LabFL_DSS_8	Il18	9.80694
LabFR_Control_6	Il18	12.9575
FerFR_DSS_1	Il18	11.6551
FerFR_DSS_2	Il18	11.2549
LabFR_DSS_2	Il18	10.4609
FerFL_DSS_5	Il18	10.8563
FerFR_DSS_6	Il18	12.1529
FerFL_DSS_7	Il18	11.5313
FerFL_DSS_9	Il18	13.1846
LabFR_Control_1	Il18	12.4015
LabFR_Control_2	Il18	11.3933
LabFL_DSS_4	Il18	9.90656
LabFL_DSS_5	Il18	10.2589
LabFL_DSS_6	Il18	11.9434
FerFL_Control_ 5	Il18	11.9472
LabFL_Control_1	Il18	13.5431
FerFL_Control_ 2	Il18	16.3373
FerFR_DSS_4	Il18	12.259
FerFR_DSS_5	Il18	11.7171
FerFL_DSS_6	Il18	10.6571
FerFR_DSS_9	Il18	12.1327
FerFL_DSS_1	Il1b	18.6886
FerFL_DSS_2	Il1b	16.7014
FerFL_DSS_3	Il1b	17.0696
LabFL_Control_4	Il1b	18.2611
LabFR_Control_5	Il1b	19.4878
FerFR_DSS_7	Il1b	15.8078
FerFR_Control_6	Il1b	22.1538
LabFL_DSS_1	Il1b	15.2727
LabFL_DSS_3	Il1b	10.3026
LabFL_Control_3	Il1b	20.814
FerFL_Control_ 3	Il1b	16.0168
FerFL_Control_ 4	Il1b	18.4283
LabFL_DSS_7	Il1b	11.862
LabFL_DSS_9	Il1b	13.2055
FerFL_Control_ 1	Il1b	19.9407
LabFR_DSS_1	Il1b	15.6679
FerFR_Control_3	Il1b	19.068
FerFL_DSS_4	Il1b	11.2977
FerFR_Control_5	Il1b	20.0511
LabFL_Control_6	Il1b	23.4796
FerFL_DSS_8	Il1b	16.416
FerFR_Control_1	Il1b	19.4142
FerFR_Control_2	Il1b	18.6533
LabFR_Control_3	Il1b	18.7297
FerFR_Control_4	Il1b	20.1013
LabFR_DSS_3	Il1b	10.8433
FerFR_DSS_8	Il1b	15.1757
LabFL_DSS_10	Il1b	19.0965
LabFL_DSS_2	Il1b	11.8116
LabFL_Control_2	Il1b	19.9423
FerFR_DSS_3	Il1b	15.2092
LabFR_Control_4	Il1b	19.5552
LabFL_Control_5	Il1b	18.6427
LabFL_DSS_8	Il1b	15.6308
LabFR_Control_6	Il1b	19.9133
FerFR_DSS_1	Il1b	17.6945
FerFR_DSS_2	Il1b	16.8963
LabFR_DSS_2	Il1b	10.9272
FerFL_DSS_5	Il1b	13.609
FerFR_DSS_6	Il1b	15.764
FerFL_DSS_7	Il1b	14.3484
FerFL_DSS_9	Il1b	17.3433
LabFR_Control_1	Il1b	20.0053
LabFR_Control_2	Il1b	18.4275
LabFL_DSS_4	Il1b	12.8299
LabFL_DSS_5	Il1b	13.562
LabFL_DSS_6	Il1b	18.6507
FerFL_Control_ 5	Il1b	15.671
LabFL_Control_1	Il1b	20.3029
FerFL_Control_ 2	Il1b	22.4912
FerFR_DSS_4	Il1b	18.0313
FerFR_DSS_5	Il1b	17.7512
FerFL_DSS_6	Il1b	16.2036
FerFR_DSS_9	Il1b	16.7141
FerFL_DSS_1	Il25	30
FerFL_DSS_2	Il25	30
FerFL_DSS_3	Il25	22.5599
LabFL_Control_4	Il25	21.3312
LabFR_Control_5	Il25	21.282
FerFR_DSS_7	Il25	25.0172
FerFR_Control_6	Il25	24.0784
LabFL_DSS_1	Il25	30
LabFL_DSS_3	Il25	22.6978
LabFL_Control_3	Il25	26.6182
FerFL_Control_ 3	Il25	23.7565
FerFL_Control_ 4	Il25	21.1908
LabFL_DSS_7	Il25	22.7436
LabFL_DSS_9	Il25	30
FerFL_Control_ 1	Il25	22.8224
LabFR_DSS_1	Il25	30
FerFR_Control_3	Il25	27.5091
FerFL_DSS_4	Il25	22.3116
FerFR_Control_5	Il25	21.453
LabFL_Control_6	Il25	22.6463
FerFL_DSS_8	Il25	23.3583
FerFR_Control_1	Il25	23.7569
FerFR_Control_2	Il25	22.2357
LabFR_Control_3	Il25	24.0032
FerFR_Control_4	Il25	22.8248
LabFR_DSS_3	Il25	23.3634
FerFR_DSS_8	Il25	22.1297
LabFL_DSS_10	Il25	30
LabFL_DSS_2	Il25	22.4032
LabFL_Control_2	Il25	23.1043
FerFR_DSS_3	Il25	23.1409
LabFR_Control_4	Il25	24.9338
LabFL_Control_5	Il25	21.7422
LabFL_DSS_8	Il25	30
LabFR_Control_6	Il25	22.9319
FerFR_DSS_1	Il25	21.8125
FerFR_DSS_2	Il25	20.9962
LabFR_DSS_2	Il25	20.9794
FerFL_DSS_5	Il25	22.1138
FerFR_DSS_6	Il25	22.0517
FerFL_DSS_7	Il25	22.5354
FerFL_DSS_9	Il25	30
LabFR_Control_1	Il25	23.1022
LabFR_Control_2	Il25	21.1742
LabFL_DSS_4	Il25	23.0642
LabFL_DSS_5	Il25	23.28
LabFL_DSS_6	Il25	30
FerFL_Control_ 5	Il25	22.8348
LabFL_Control_1	Il25	24.5829
FerFL_Control_ 2	Il25	30
FerFR_DSS_4	Il25	23.0448
FerFR_DSS_5	Il25	24.821
FerFL_DSS_6	Il25	30
FerFR_DSS_9	Il25	21.0626
FerFL_DSS_1	Itln1	10.2437
FerFL_DSS_2	Itln1	9.06586
FerFL_DSS_3	Itln1	10.8753
LabFL_Control_4	Itln1	16.2309
LabFR_Control_5	Itln1	18.3949
FerFR_DSS_7	Itln1	13.1042
FerFR_Control_6	Itln1	19.6567
LabFL_DSS_1	Itln1	19.2426
LabFL_DSS_3	Itln1	17.1339
LabFL_Control_3	Itln1	23.261
FerFL_Control_ 3	Itln1	13.3518
FerFL_Control_ 4	Itln1	16.803
LabFL_DSS_7	Itln1	17.0505
LabFL_DSS_9	Itln1	18.7828
FerFL_Control_ 1	Itln1	16.2057
LabFR_DSS_1	Itln1	23.9028
FerFR_Control_3	Itln1	16.7355
FerFL_DSS_4	Itln1	15.5802
FerFR_Control_5	Itln1	13.5186
LabFL_Control_6	Itln1	16.6073
FerFL_DSS_8	Itln1	17.8231
FerFR_Control_1	Itln1	18.6234
FerFR_Control_2	Itln1	13.1284
LabFR_Control_3	Itln1	13.8215
FerFR_Control_4	Itln1	13.3144
LabFR_DSS_3	Itln1	17.7567
FerFR_DSS_8	Itln1	15.556
LabFL_DSS_10	Itln1	12.9782
LabFL_DSS_2	Itln1	18.0231
LabFL_Control_2	Itln1	16.5194
FerFR_DSS_3	Itln1	12.4233
LabFR_Control_4	Itln1	18.3573
LabFL_Control_5	Itln1	14.7202
LabFL_DSS_8	Itln1	17.6961
LabFR_Control_6	Itln1	18.0003
FerFR_DSS_1	Itln1	16.3142
FerFR_DSS_2	Itln1	17.4217
LabFR_DSS_2	Itln1	15.9291
FerFL_DSS_5	Itln1	16.198
FerFR_DSS_6	Itln1	16.1517
FerFL_DSS_7	Itln1	18.068
FerFL_DSS_9	Itln1	18.5778
LabFR_Control_1	Itln1	17.5704
LabFR_Control_2	Itln1	17.1432
LabFL_DSS_4	Itln1	18.5687
LabFL_DSS_5	Itln1	17.8846
LabFL_DSS_6	Itln1	11.8294
FerFL_Control_ 5	Itln1	13.5531
LabFL_Control_1	Itln1	18.4153
FerFL_Control_ 2	Itln1	18.2405
FerFR_DSS_4	Itln1	11.8497
FerFR_DSS_5	Itln1	10.27
FerFL_DSS_6	Itln1	20.2771
FerFR_DSS_9	Itln1	16.5822
FerFL_DSS_1	Lcn2	19.1512
FerFL_DSS_2	Lcn2	16.4476
FerFL_DSS_3	Lcn2	18.8055
LabFL_Control_4	Lcn2	30
LabFR_Control_5	Lcn2	22.2765
FerFR_DSS_7	Lcn2	20.5967
FerFR_Control_6	Lcn2	30
LabFL_DSS_1	Lcn2	17.0614
LabFL_DSS_3	Lcn2	14.5037
LabFL_Control_3	Lcn2	30
FerFL_Control_ 3	Lcn2	18.1215
FerFL_Control_ 4	Lcn2	22.9795
LabFL_DSS_7	Lcn2	15.0629
LabFL_DSS_9	Lcn2	14.5864
FerFL_Control_ 1	Lcn2	30
LabFR_DSS_1	Lcn2	21.5426
FerFR_Control_3	Lcn2	30
FerFL_DSS_4	Lcn2	15.2255
FerFR_Control_5	Lcn2	30
LabFL_Control_6	Lcn2	30
FerFL_DSS_8	Lcn2	20.3411
FerFR_Control_1	Lcn2	22.356
FerFR_Control_2	Lcn2	22.1952
LabFR_Control_3	Lcn2	30
FerFR_Control_4	Lcn2	30
LabFR_DSS_3	Lcn2	14.5177
FerFR_DSS_8	Lcn2	18.9163
LabFL_DSS_10	Lcn2	20.1295
LabFL_DSS_2	Lcn2	15.2602
LabFL_Control_2	Lcn2	23.1571
FerFR_DSS_3	Lcn2	20.9754
LabFR_Control_4	Lcn2	26.7589
LabFL_Control_5	Lcn2	30
LabFL_DSS_8	Lcn2	18.2444
LabFR_Control_6	Lcn2	30
FerFR_DSS_1	Lcn2	22.9143
FerFR_DSS_2	Lcn2	22.8524
LabFR_DSS_2	Lcn2	13.6287
FerFL_DSS_5	Lcn2	18.2935
FerFR_DSS_6	Lcn2	20.5731
FerFL_DSS_7	Lcn2	17.1528
FerFL_DSS_9	Lcn2	19.9768
LabFR_Control_1	Lcn2	23.9439
LabFR_Control_2	Lcn2	30
LabFL_DSS_4	Lcn2	16.1676
LabFL_DSS_5	Lcn2	17.0133
LabFL_DSS_6	Lcn2	20.6053
FerFL_Control_ 5	Lcn2	20.3132
LabFL_Control_1	Lcn2	30
FerFL_Control_ 2	Lcn2	30
FerFR_DSS_4	Lcn2	23.4865
FerFR_DSS_5	Lcn2	20.0216
FerFL_DSS_6	Lcn2	21.0969
FerFR_DSS_9	Lcn2	30
FerFL_DSS_1	Muc2	9.9282
FerFL_DSS_2	Muc2	8.85883
FerFL_DSS_3	Muc2	8.63276
LabFL_Control_4	Muc2	6.69312
LabFR_Control_5	Muc2	7.32507
FerFR_DSS_7	Muc2	7.84963
FerFR_Control_6	Muc2	8.89071
LabFL_DSS_1	Muc2	7.80003
LabFL_DSS_3	Muc2	6.48296
LabFL_Control_3	Muc2	9.57404
FerFL_Control_ 3	Muc2	6.68739
FerFL_Control_ 4	Muc2	6.18499
LabFL_DSS_7	Muc2	7.37757
LabFL_DSS_9	Muc2	8.54466
FerFL_Control_ 1	Muc2	7.57195
LabFR_DSS_1	Muc2	11.7469
FerFR_Control_3	Muc2	7.17216
FerFL_DSS_4	Muc2	6.73629
FerFR_Control_5	Muc2	6.73197
LabFL_Control_6	Muc2	7.89888
FerFL_DSS_8	Muc2	8.64053
FerFR_Control_1	Muc2	8.21882
FerFR_Control_2	Muc2	6.38228
LabFR_Control_3	Muc2	7.15734
FerFR_Control_4	Muc2	6.89672
LabFR_DSS_3	Muc2	6.51448
FerFR_DSS_8	Muc2	6.88878
LabFL_DSS_10	Muc2	9.94846
LabFL_DSS_2	Muc2	7.28967
LabFL_Control_2	Muc2	7.38761
FerFR_DSS_3	Muc2	6.87308
LabFR_Control_4	Muc2	7.44569
LabFL_Control_5	Muc2	6.56562
LabFL_DSS_8	Muc2	6.79308
LabFR_Control_6	Muc2	8.21785
FerFR_DSS_1	Muc2	5.97462
FerFR_DSS_2	Muc2	6.90083
LabFR_DSS_2	Muc2	5.16896
FerFL_DSS_5	Muc2	6.77017
FerFR_DSS_6	Muc2	6.98171
FerFL_DSS_7	Muc2	7.55188
FerFL_DSS_9	Muc2	8.56115
LabFR_Control_1	Muc2	7.93832
LabFR_Control_2	Muc2	6.54672
LabFL_DSS_4	Muc2	7.02631
LabFL_DSS_5	Muc2	6.28631
LabFL_DSS_6	Muc2	9.3294
FerFL_Control_ 5	Muc2	7.5328
LabFL_Control_1	Muc2	8.43975
FerFL_Control_ 2	Muc2	9.61684
FerFR_DSS_4	Muc2	8.31647
FerFR_DSS_5	Muc2	7.23793
FerFL_DSS_6	Muc2	9.96142
FerFR_DSS_9	Muc2	6.66259
FerFL_DSS_1	Muc3	9.7246
FerFL_DSS_2	Muc3	7.56475
FerFL_DSS_3	Muc3	7.52858
LabFL_Control_4	Muc3	8.40055
LabFR_Control_5	Muc3	9.16742
FerFR_DSS_7	Muc3	9.05225
FerFR_Control_6	Muc3	10.9877
LabFL_DSS_1	Muc3	9.24203
LabFL_DSS_3	Muc3	7.43739
LabFL_Control_3	Muc3	10.7616
FerFL_Control_ 3	Muc3	7.74137
FerFL_Control_ 4	Muc3	8.02522
LabFL_DSS_7	Muc3	8.4931
LabFL_DSS_9	Muc3	9.67609
FerFL_Control_ 1	Muc3	9.04691
LabFR_DSS_1	Muc3	10.8593
FerFR_Control_3	Muc3	8.8294
FerFL_DSS_4	Muc3	7.95984
FerFR_Control_5	Muc3	8.21944
LabFL_Control_6	Muc3	8.55574
FerFL_DSS_8	Muc3	9.9828
FerFR_Control_1	Muc3	9.53471
FerFR_Control_2	Muc3	8.14288
LabFR_Control_3	Muc3	8.8294
FerFR_Control_4	Muc3	8.37512
LabFR_DSS_3	Muc3	7.26773
FerFR_DSS_8	Muc3	8.38477
LabFL_DSS_10	Muc3	9.00463
LabFL_DSS_2	Muc3	8.29399
LabFL_Control_2	Muc3	8.21037
FerFR_DSS_3	Muc3	8.44165
LabFR_Control_4	Muc3	9.12426
LabFL_Control_5	Muc3	8.16869
LabFL_DSS_8	Muc3	8.2726
LabFR_Control_6	Muc3	10.0735
FerFR_DSS_1	Muc3	7.64942
FerFR_DSS_2	Muc3	8.52028
LabFR_DSS_2	Muc3	7.00814
FerFL_DSS_5	Muc3	8.15055
FerFR_DSS_6	Muc3	8.90926
FerFL_DSS_7	Muc3	9.38071
FerFL_DSS_9	Muc3	10.366
LabFR_Control_1	Muc3	9.09641
LabFR_Control_2	Muc3	7.52608
LabFL_DSS_4	Muc3	8.6716
LabFL_DSS_5	Muc3	8.36615
LabFL_DSS_6	Muc3	8.6519
FerFL_Control_ 5	Muc3	7.9591
LabFL_Control_1	Muc3	10.2123
FerFL_Control_ 2	Muc3	11.6899
FerFR_DSS_4	Muc3	7.75006
FerFR_DSS_5	Muc3	7.36106
FerFL_DSS_6	Muc3	10.0316
FerFR_DSS_9	Muc3	8.6768
FerFL_DSS_1	Mylk	14.06
FerFL_DSS_2	Mylk	11.7303
FerFL_DSS_3	Mylk	12.1833
LabFL_Control_4	Mylk	12.2166
LabFR_Control_5	Mylk	12.4186
FerFR_DSS_7	Mylk	14.8157
FerFR_Control_6	Mylk	15.371
LabFL_DSS_1	Mylk	13.3287
LabFL_DSS_3	Mylk	12.7135
LabFL_Control_3	Mylk	16.5009
FerFL_Control_ 3	Mylk	13.5238
FerFL_Control_ 4	Mylk	12.6248
LabFL_DSS_7	Mylk	13.1138
LabFL_DSS_9	Mylk	14.4733
FerFL_Control_ 1	Mylk	14.1141
LabFR_DSS_1	Mylk	17.1648
FerFR_Control_3	Mylk	13.4492
FerFL_DSS_4	Mylk	12.2855
FerFR_Control_5	Mylk	13.4791
LabFL_Control_6	Mylk	13.7407
FerFL_DSS_8	Mylk	14.258
FerFR_Control_1	Mylk	14.4407
FerFR_Control_2	Mylk	12.9979
LabFR_Control_3	Mylk	14.1789
FerFR_Control_4	Mylk	14.3756
LabFR_DSS_3	Mylk	12.4784
FerFR_DSS_8	Mylk	12.8968
LabFL_DSS_10	Mylk	12.7827
LabFL_DSS_2	Mylk	13.3192
LabFL_Control_2	Mylk	13.0878
FerFR_DSS_3	Mylk	13.9711
LabFR_Control_4	Mylk	14.1431
LabFL_Control_5	Mylk	13.8891
LabFL_DSS_8	Mylk	13.504
LabFR_Control_6	Mylk	15.6872
FerFR_DSS_1	Mylk	12.6241
FerFR_DSS_2	Mylk	13.1985
LabFR_DSS_2	Mylk	11.7928
FerFL_DSS_5	Mylk	13.7631
FerFR_DSS_6	Mylk	12.8504
FerFL_DSS_7	Mylk	14.4776
FerFL_DSS_9	Mylk	15.565
LabFR_Control_1	Mylk	13.3843
LabFR_Control_2	Mylk	12.6049
LabFL_DSS_4	Mylk	13.4426
LabFL_DSS_5	Mylk	13.8527
LabFL_DSS_6	Mylk	13.7895
FerFL_Control_ 5	Mylk	14.2893
LabFL_Control_1	Mylk	14.948
FerFL_Control_ 2	Mylk	15.9191
FerFR_DSS_4	Mylk	12.0065
FerFR_DSS_5	Mylk	11.7878
FerFL_DSS_6	Mylk	15.5736
FerFR_DSS_9	Mylk	13.0773
FerFL_DSS_1	Nlrp6	12.8155
FerFL_DSS_2	Nlrp6	11.6883
FerFL_DSS_3	Nlrp6	11.8374
LabFL_Control_4	Nlrp6	11.6677
LabFR_Control_5	Nlrp6	12.5082
FerFR_DSS_7	Nlrp6	13.3442
FerFR_Control_6	Nlrp6	15.2403
LabFL_DSS_1	Nlrp6	12.9063
LabFL_DSS_3	Nlrp6	12.1032
LabFL_Control_3	Nlrp6	14.9071
FerFL_Control_ 3	Nlrp6	11.9819
FerFL_Control_ 4	Nlrp6	12.3779
LabFL_DSS_7	Nlrp6	12.2333
LabFL_DSS_9	Nlrp6	13.7714
FerFL_Control_ 1	Nlrp6	13.3006
LabFR_DSS_1	Nlrp6	15.6042
FerFR_Control_3	Nlrp6	12.6808
FerFL_DSS_4	Nlrp6	12.668
FerFR_Control_5	Nlrp6	12.344
LabFL_Control_6	Nlrp6	13.6433
FerFL_DSS_8	Nlrp6	14.0954
FerFR_Control_1	Nlrp6	14.0388
FerFR_Control_2	Nlrp6	12.2906
LabFR_Control_3	Nlrp6	13.1232
FerFR_Control_4	Nlrp6	12.6922
LabFR_DSS_3	Nlrp6	11.7258
FerFR_DSS_8	Nlrp6	12.1587
LabFL_DSS_10	Nlrp6	13.4503
LabFL_DSS_2	Nlrp6	12.5079
LabFL_Control_2	Nlrp6	12.8877
FerFR_DSS_3	Nlrp6	12.8187
LabFR_Control_4	Nlrp6	13.7101
LabFL_Control_5	Nlrp6	12.5838
LabFL_DSS_8	Nlrp6	12.6648
LabFR_Control_6	Nlrp6	14.6917
FerFR_DSS_1	Nlrp6	11.578
FerFR_DSS_2	Nlrp6	11.9792
LabFR_DSS_2	Nlrp6	11.248
FerFL_DSS_5	Nlrp6	12.9897
FerFR_DSS_6	Nlrp6	12.6019
FerFL_DSS_7	Nlrp6	13.4533
FerFL_DSS_9	Nlrp6	14.6102
LabFR_Control_1	Nlrp6	13.2545
LabFR_Control_2	Nlrp6	12.0272
LabFL_DSS_4	Nlrp6	12.6669
LabFL_DSS_5	Nlrp6	12.5499
LabFL_DSS_6	Nlrp6	13.4844
FerFL_Control_ 5	Nlrp6	12.5644
LabFL_Control_1	Nlrp6	14.5612
FerFL_Control_ 2	Nlrp6	15.7613
FerFR_DSS_4	Nlrp6	11.9197
FerFR_DSS_5	Nlrp6	11.4733
FerFL_DSS_6	Nlrp6	13.9475
FerFR_DSS_9	Nlrp6	12.378
FerFL_DSS_1	Nod1	19.2376
FerFL_DSS_2	Nod1	17.4936
FerFL_DSS_3	Nod1	17.7043
LabFL_Control_4	Nod1	16.3229
LabFR_Control_5	Nod1	16.894
FerFR_DSS_7	Nod1	18.0715
FerFR_Control_6	Nod1	19.7753
LabFL_DSS_1	Nod1	17.1947
LabFL_DSS_3	Nod1	16.3739
LabFL_Control_3	Nod1	20.3365
FerFL_Control_ 3	Nod1	16.6646
FerFL_Control_ 4	Nod1	16.681
LabFL_DSS_7	Nod1	16.113
LabFL_DSS_9	Nod1	18.5477
FerFL_Control_ 1	Nod1	17.7902
LabFR_DSS_1	Nod1	20.7632
FerFR_Control_3	Nod1	17.1798
FerFL_DSS_4	Nod1	17.1729
FerFR_Control_5	Nod1	17.2843
LabFL_Control_6	Nod1	18.9339
FerFL_DSS_8	Nod1	18.79
FerFR_Control_1	Nod1	18.9428
FerFR_Control_2	Nod1	16.517
LabFR_Control_3	Nod1	17.7813
FerFR_Control_4	Nod1	17.2898
LabFR_DSS_3	Nod1	16.5996
FerFR_DSS_8	Nod1	16.7155
LabFL_DSS_10	Nod1	20.4899
LabFL_DSS_2	Nod1	16.7511
LabFL_Control_2	Nod1	17.5896
FerFR_DSS_3	Nod1	17.2422
LabFR_Control_4	Nod1	17.9218
LabFL_Control_5	Nod1	16.9852
LabFL_DSS_8	Nod1	17.1346
LabFR_Control_6	Nod1	18.6283
FerFR_DSS_1	Nod1	16.3855
FerFR_DSS_2	Nod1	16.6347
LabFR_DSS_2	Nod1	16.1898
FerFL_DSS_5	Nod1	17.0716
FerFR_DSS_6	Nod1	16.9178
FerFL_DSS_7	Nod1	17.8499
FerFL_DSS_9	Nod1	18.4974
LabFR_Control_1	Nod1	17.6731
LabFR_Control_2	Nod1	16.7826
LabFL_DSS_4	Nod1	16.7718
LabFL_DSS_5	Nod1	16.7661
LabFL_DSS_6	Nod1	20.7211
FerFL_Control_ 5	Nod1	17.6276
LabFL_Control_1	Nod1	18.9821
FerFL_Control_ 2	Nod1	20.3524
FerFR_DSS_4	Nod1	18.2822
FerFR_DSS_5	Nod1	17.5704
FerFL_DSS_6	Nod1	20.0033
FerFR_DSS_9	Nod1	17.0997
FerFL_DSS_1	Nod2	23.4283
FerFL_DSS_2	Nod2	20.9491
FerFL_DSS_3	Nod2	21.4825
LabFL_Control_4	Nod2	18.8015
LabFR_Control_5	Nod2	19.7525
FerFR_DSS_7	Nod2	21.417
FerFR_Control_6	Nod2	22.9068
LabFL_DSS_1	Nod2	19.8335
LabFL_DSS_3	Nod2	18.0932
LabFL_Control_3	Nod2	23.3677
FerFL_Control_ 3	Nod2	19.3851
FerFL_Control_ 4	Nod2	19.3629
LabFL_DSS_7	Nod2	18.4342
LabFL_DSS_9	Nod2	21.2299
FerFL_Control_ 1	Nod2	20.1951
LabFR_DSS_1	Nod2	24.9096
FerFR_Control_3	Nod2	19.758
FerFL_DSS_4	Nod2	19.0234
FerFR_Control_5	Nod2	19.9725
LabFL_Control_6	Nod2	21.7992
FerFL_DSS_8	Nod2	21.0797
FerFR_Control_1	Nod2	22.7751
FerFR_Control_2	Nod2	19.5547
LabFR_Control_3	Nod2	20.5258
FerFR_Control_4	Nod2	20.8027
LabFR_DSS_3	Nod2	18.4579
FerFR_DSS_8	Nod2	19.5066
LabFL_DSS_10	Nod2	24.3205
LabFL_DSS_2	Nod2	18.8862
LabFL_Control_2	Nod2	19.3636
FerFR_DSS_3	Nod2	19.9738
LabFR_Control_4	Nod2	22.5706
LabFL_Control_5	Nod2	21.2348
LabFL_DSS_8	Nod2	19.4778
LabFR_Control_6	Nod2	20.9843
FerFR_DSS_1	Nod2	18.9309
FerFR_DSS_2	Nod2	19.4067
LabFR_DSS_2	Nod2	17.8556
FerFL_DSS_5	Nod2	20.1835
FerFR_DSS_6	Nod2	18.9469
FerFL_DSS_7	Nod2	20.3237
FerFL_DSS_9	Nod2	23.2752
LabFR_Control_1	Nod2	20.7226
LabFR_Control_2	Nod2	19.7497
LabFL_DSS_4	Nod2	18.9834
LabFL_DSS_5	Nod2	19.7912
LabFL_DSS_6	Nod2	21.9497
FerFL_Control_ 5	Nod2	21.5732
LabFL_Control_1	Nod2	21.8373
FerFL_Control_ 2	Nod2	22.1922
FerFR_DSS_4	Nod2	22.1417
FerFR_DSS_5	Nod2	22.1086
FerFL_DSS_6	Nod2	20.8735
FerFR_DSS_9	Nod2	19.7191
FerFL_DSS_1	Nos2	16.055
FerFL_DSS_2	Nos2	11.4491
FerFL_DSS_3	Nos2	11.6847
LabFL_Control_4	Nos2	22.6888
LabFR_Control_5	Nos2	23.4876
FerFR_DSS_7	Nos2	17.5865
FerFR_Control_6	Nos2	23.2473
LabFL_DSS_1	Nos2	16.2759
LabFL_DSS_3	Nos2	13.8651
LabFL_Control_3	Nos2	30
FerFL_Control_ 3	Nos2	14.4274
FerFL_Control_ 4	Nos2	20.37
LabFL_DSS_7	Nos2	13.9726
LabFL_DSS_9	Nos2	15.2291
FerFL_Control_ 1	Nos2	20.0971
LabFR_DSS_1	Nos2	18.0471
FerFR_Control_3	Nos2	22.0009
FerFL_DSS_4	Nos2	14.3463
FerFR_Control_5	Nos2	19.832
LabFL_Control_6	Nos2	20.1255
FerFL_DSS_8	Nos2	17.391
FerFR_Control_1	Nos2	20.9666
FerFR_Control_2	Nos2	21.6153
LabFR_Control_3	Nos2	18.5572
FerFR_Control_4	Nos2	21.8351
LabFR_DSS_3	Nos2	11.7736
FerFR_DSS_8	Nos2	15.567
LabFL_DSS_10	Nos2	14.7399
LabFL_DSS_2	Nos2	14.9876
LabFL_Control_2	Nos2	18.1493
FerFR_DSS_3	Nos2	17.3773
LabFR_Control_4	Nos2	22.4099
LabFL_Control_5	Nos2	20.6184
LabFL_DSS_8	Nos2	17.6808
LabFR_Control_6	Nos2	20.2342
FerFR_DSS_1	Nos2	16.9812
FerFR_DSS_2	Nos2	18.4232
LabFR_DSS_2	Nos2	13.3872
FerFL_DSS_5	Nos2	17.527
FerFR_DSS_6	Nos2	19.451
FerFL_DSS_7	Nos2	15.5249
FerFL_DSS_9	Nos2	18.3287
LabFR_Control_1	Nos2	23.3971
LabFR_Control_2	Nos2	18.6708
LabFL_DSS_4	Nos2	15.9007
LabFL_DSS_5	Nos2	15.8256
LabFL_DSS_6	Nos2	15.1082
FerFL_Control_ 5	Nos2	14.6061
LabFL_Control_1	Nos2	23.7664
FerFL_Control_ 2	Nos2	23.4415
FerFR_DSS_4	Nos2	15.9728
FerFR_DSS_5	Nos2	12.0978
FerFL_DSS_6	Nos2	15.2828
FerFR_DSS_9	Nos2	17.7846
FerFL_DSS_1	Nox1	21.8497
FerFL_DSS_2	Nox1	20.8074
FerFL_DSS_3	Nox1	22.7622
LabFL_Control_4	Nox1	19.8887
LabFR_Control_5	Nox1	21.5659
FerFR_DSS_7	Nox1	18.2999
FerFR_Control_6	Nox1	21.6676
LabFL_DSS_1	Nox1	16.1496
LabFL_DSS_3	Nox1	14.1868
LabFL_Control_3	Nox1	22.9366
FerFL_Control_ 3	Nox1	17.1135
FerFL_Control_ 4	Nox1	17.867
LabFL_DSS_7	Nox1	13.598
LabFL_DSS_9	Nox1	17.2791
FerFL_Control_ 1	Nox1	19.1532
LabFR_DSS_1	Nox1	20.2861
FerFR_Control_3	Nox1	18.5284
FerFL_DSS_4	Nox1	16.9899
FerFR_Control_5	Nox1	19.556
LabFL_Control_6	Nox1	19.6192
FerFL_DSS_8	Nox1	18.2693
FerFR_Control_1	Nox1	21.0564
FerFR_Control_2	Nox1	18.2335
LabFR_Control_3	Nox1	17.8894
FerFR_Control_4	Nox1	17.6498
LabFR_DSS_3	Nox1	17.0313
FerFR_DSS_8	Nox1	16.5213
LabFL_DSS_10	Nox1	24.3899
LabFL_DSS_2	Nox1	15.6733
LabFL_Control_2	Nox1	19.748
FerFR_DSS_3	Nox1	17.8512
LabFR_Control_4	Nox1	19.8593
LabFL_Control_5	Nox1	19.2524
LabFL_DSS_8	Nox1	16.2418
LabFR_Control_6	Nox1	19.0319
FerFR_DSS_1	Nox1	17.7739
FerFR_DSS_2	Nox1	17.0525
LabFR_DSS_2	Nox1	17.8046
FerFL_DSS_5	Nox1	17.8359
FerFR_DSS_6	Nox1	19.0358
FerFL_DSS_7	Nox1	17.2957
FerFL_DSS_9	Nox1	18.71
LabFR_Control_1	Nox1	20.1635
LabFR_Control_2	Nox1	19.5612
LabFL_DSS_4	Nox1	15.4714
LabFL_DSS_5	Nox1	16.0234
LabFL_DSS_6	Nox1	21.0157
FerFL_Control_ 5	Nox1	18.9342
LabFL_Control_1	Nox1	19.4935
FerFL_Control_ 2	Nox1	20.3134
FerFR_DSS_4	Nox1	30
FerFR_DSS_5	Nox1	22.3157
FerFL_DSS_6	Nox1	18.5067
FerFR_DSS_9	Nox1	17.5977
FerFL_DSS_1	Nqo1	17.0762
FerFL_DSS_2	Nqo1	14.9307
FerFL_DSS_3	Nqo1	15.6912
LabFL_Control_4	Nqo1	13.985
LabFR_Control_5	Nqo1	14.519
FerFR_DSS_7	Nqo1	15.5468
FerFR_Control_6	Nqo1	17.1202
LabFL_DSS_1	Nqo1	15.0178
LabFL_DSS_3	Nqo1	13.9683
LabFL_Control_3	Nqo1	18.2582
FerFL_Control_ 3	Nqo1	15.0919
FerFL_Control_ 4	Nqo1	13.9677
LabFL_DSS_7	Nqo1	14.1644
LabFL_DSS_9	Nqo1	15.9325
FerFL_Control_ 1	Nqo1	14.7042
LabFR_DSS_1	Nqo1	18.6795
FerFR_Control_3	Nqo1	14.3537
FerFL_DSS_4	Nqo1	14.1162
FerFR_Control_5	Nqo1	14.1948
LabFL_Control_6	Nqo1	16.252
FerFL_DSS_8	Nqo1	15.1269
FerFR_Control_1	Nqo1	15.1365
FerFR_Control_2	Nqo1	13.7291
LabFR_Control_3	Nqo1	15.598
FerFR_Control_4	Nqo1	15.1534
LabFR_DSS_3	Nqo1	14.658
FerFR_DSS_8	Nqo1	14.0652
LabFL_DSS_10	Nqo1	16.691
LabFL_DSS_2	Nqo1	14.9435
LabFL_Control_2	Nqo1	14.5433
FerFR_DSS_3	Nqo1	14.4511
LabFR_Control_4	Nqo1	14.9217
LabFL_Control_5	Nqo1	15.2766
LabFL_DSS_8	Nqo1	14.4376
LabFR_Control_6	Nqo1	16.2213
FerFR_DSS_1	Nqo1	13.6147
FerFR_DSS_2	Nqo1	14.2081
LabFR_DSS_2	Nqo1	13.8861
FerFL_DSS_5	Nqo1	14.8353
FerFR_DSS_6	Nqo1	14.0861
FerFL_DSS_7	Nqo1	15.2331
FerFL_DSS_9	Nqo1	16.2563
LabFR_Control_1	Nqo1	15.0019
LabFR_Control_2	Nqo1	13.8072
LabFL_DSS_4	Nqo1	14.6027
LabFL_DSS_5	Nqo1	14.9366
LabFL_DSS_6	Nqo1	17.0651
FerFL_Control_ 5	Nqo1	15.6287
LabFL_Control_1	Nqo1	16.6266
FerFL_Control_ 2	Nqo1	17.7438
FerFR_DSS_4	Nqo1	16.4424
FerFR_DSS_5	Nqo1	15.8256
FerFL_DSS_6	Nqo1	17.5381
FerFR_DSS_9	Nqo1	14.4551
FerFL_DSS_1	Ocln	12.6741
FerFL_DSS_2	Ocln	11.2961
FerFL_DSS_3	Ocln	11.475
LabFL_Control_4	Ocln	10.9094
LabFR_Control_5	Ocln	11.6221
FerFR_DSS_7	Ocln	12.9024
FerFR_Control_6	Ocln	14.3401
LabFL_DSS_1	Ocln	12.7291
LabFL_DSS_3	Ocln	10.9842
LabFL_Control_3	Ocln	14.8643
FerFL_Control_ 3	Ocln	12.1438
FerFL_Control_ 4	Ocln	11.2328
LabFL_DSS_7	Ocln	11.6461
LabFL_DSS_9	Ocln	13.6052
FerFL_Control_ 1	Ocln	12.2602
LabFR_DSS_1	Ocln	16.0678
FerFR_Control_3	Ocln	12.0926
FerFL_DSS_4	Ocln	11.7914
FerFR_Control_5	Ocln	12.032
LabFL_Control_6	Ocln	12.3171
FerFL_DSS_8	Ocln	13.0924
FerFR_Control_1	Ocln	13.0181
FerFR_Control_2	Ocln	11.7457
LabFR_Control_3	Ocln	12.5058
FerFR_Control_4	Ocln	12.4375
LabFR_DSS_3	Ocln	11.3233
FerFR_DSS_8	Ocln	11.702
LabFL_DSS_10	Ocln	12.4574
LabFL_DSS_2	Ocln	11.866
LabFL_Control_2	Ocln	11.8668
FerFR_DSS_3	Ocln	12.347
LabFR_Control_4	Ocln	13.171
LabFL_Control_5	Ocln	11.8581
LabFL_DSS_8	Ocln	12.0357
LabFR_Control_6	Ocln	13.9171
FerFR_DSS_1	Ocln	11.2081
FerFR_DSS_2	Ocln	11.5534
LabFR_DSS_2	Ocln	11.0956
FerFL_DSS_5	Ocln	11.9487
FerFR_DSS_6	Ocln	12.1219
FerFL_DSS_7	Ocln	13.3872
FerFL_DSS_9	Ocln	14.2473
LabFR_Control_1	Ocln	12.2707
LabFR_Control_2	Ocln	11.0524
LabFL_DSS_4	Ocln	12.2661
LabFL_DSS_5	Ocln	12.5142
LabFL_DSS_6	Ocln	12.6121
FerFL_Control_ 5	Ocln	12.4466
LabFL_Control_1	Ocln	12.8551
FerFL_Control_ 2	Ocln	14.518
FerFR_DSS_4	Ocln	11.3154
FerFR_DSS_5	Ocln	11.227
FerFL_DSS_6	Ocln	13.01
FerFR_DSS_9	Ocln	11.8638
FerFL_DSS_1	Reg3b	3.88028
FerFL_DSS_2	Reg3b	2.5
FerFL_DSS_3	Reg3b	3.04224
LabFL_Control_4	Reg3b	4.84045
LabFR_Control_5	Reg3b	6.32667
FerFR_DSS_7	Reg3b	7.01623
FerFR_Control_6	Reg3b	10.657
LabFL_DSS_1	Reg3b	3.79274
LabFL_DSS_3	Reg3b	3.88679
LabFL_Control_3	Reg3b	9.01089
FerFL_Control_ 3	Reg3b	3.76693
FerFL_Control_ 4	Reg3b	8.67601
LabFL_DSS_7	Reg3b	3.60543
LabFL_DSS_9	Reg3b	4.3224
FerFL_Control_ 1	Reg3b	7.07092
LabFR_DSS_1	Reg3b	4.64792
FerFR_Control_3	Reg3b	8.05379
FerFL_DSS_4	Reg3b	7.43255
FerFR_Control_5	Reg3b	10.8339
LabFL_Control_6	Reg3b	10.0805
FerFL_DSS_8	Reg3b	7.7542
FerFR_Control_1	Reg3b	10.8333
FerFR_Control_2	Reg3b	7.94258
LabFR_Control_3	Reg3b	7.79983
FerFR_Control_4	Reg3b	11.4261
LabFR_DSS_3	Reg3b	3.97168
FerFR_DSS_8	Reg3b	5.25913
LabFL_DSS_10	Reg3b	3.64489
LabFL_DSS_2	Reg3b	5.43551
LabFL_Control_2	Reg3b	6.48784
FerFR_DSS_3	Reg3b	6.02037
LabFR_Control_4	Reg3b	8.69993
LabFL_Control_5	Reg3b	7.7257
LabFL_DSS_8	Reg3b	5.28634
LabFR_Control_6	Reg3b	5.96963
FerFR_DSS_1	Reg3b	8.07137
FerFR_DSS_2	Reg3b	8.06036
LabFR_DSS_2	Reg3b	3.67204
FerFL_DSS_5	Reg3b	9.90316
FerFR_DSS_6	Reg3b	5.93849
FerFL_DSS_7	Reg3b	4.83593
FerFL_DSS_9	Reg3b	7.59706
LabFR_Control_1	Reg3b	10.0114
LabFR_Control_2	Reg3b	7.65951
LabFL_DSS_4	Reg3b	4.038
LabFL_DSS_5	Reg3b	6.19874
LabFL_DSS_6	Reg3b	3.04627
FerFL_Control_ 5	Reg3b	3.6552
LabFL_Control_1	Reg3b	10.3362
FerFL_Control_ 2	Reg3b	12.5064
FerFR_DSS_4	Reg3b	6.225
FerFR_DSS_5	Reg3b	3.42442
FerFL_DSS_6	Reg3b	4.56631
FerFR_DSS_9	Reg3b	7.54817
FerFL_DSS_1	Reg3g	4.50561
FerFL_DSS_2	Reg3g	3.13798
FerFL_DSS_3	Reg3g	3.86192
LabFL_Control_4	Reg3g	7.42616
LabFR_Control_5	Reg3g	8.41614
FerFR_DSS_7	Reg3g	9.54972
FerFR_Control_6	Reg3g	13.5507
LabFL_DSS_1	Reg3g	5.80734
LabFL_DSS_3	Reg3g	5.43794
LabFL_Control_3	Reg3g	14.1419
FerFL_Control_ 3	Reg3g	5.41118
FerFL_Control_ 4	Reg3g	10.9804
LabFL_DSS_7	Reg3g	4.68093
LabFL_DSS_9	Reg3g	6.01812
FerFL_Control_ 1	Reg3g	9.8004
LabFR_DSS_1	Reg3g	11.0523
FerFR_Control_3	Reg3g	10.8306
FerFL_DSS_4	Reg3g	9.3669
FerFR_Control_5	Reg3g	13.0521
LabFL_Control_6	Reg3g	12.3716
FerFL_DSS_8	Reg3g	9.93938
FerFR_Control_1	Reg3g	12.5559
FerFR_Control_2	Reg3g	10.8241
LabFR_Control_3	Reg3g	10.1363
FerFR_Control_4	Reg3g	14.0048
LabFR_DSS_3	Reg3g	5.65998
FerFR_DSS_8	Reg3g	7.05077
LabFL_DSS_10	Reg3g	4.47634
LabFL_DSS_2	Reg3g	7.01864
LabFL_Control_2	Reg3g	8.9239
FerFR_DSS_3	Reg3g	8.44416
LabFR_Control_4	Reg3g	12.1495
LabFL_Control_5	Reg3g	11.359
LabFL_DSS_8	Reg3g	7.1211
LabFR_Control_6	Reg3g	9.06344
FerFR_DSS_1	Reg3g	9.87234
FerFR_DSS_2	Reg3g	9.66794
LabFR_DSS_2	Reg3g	5.55396
FerFL_DSS_5	Reg3g	11.8709
FerFR_DSS_6	Reg3g	8.59456
FerFL_DSS_7	Reg3g	7.42593
FerFL_DSS_9	Reg3g	10.3573
LabFR_Control_1	Reg3g	12.3714
LabFR_Control_2	Reg3g	10.5759
LabFL_DSS_4	Reg3g	6.13415
LabFL_DSS_5	Reg3g	7.78168
LabFL_DSS_6	Reg3g	3.97913
FerFL_Control_ 5	Reg3g	5.89101
LabFL_Control_1	Reg3g	12.6598
FerFL_Control_ 2	Reg3g	14.9769
FerFR_DSS_4	Reg3g	7.36828
FerFR_DSS_5	Reg3g	4.55908
FerFL_DSS_6	Reg3g	5.62809
FerFR_DSS_9	Reg3g	9.537
FerFL_DSS_1	Retnlb	17.25
FerFL_DSS_2	Retnlb	14.4517
FerFL_DSS_3	Retnlb	18.2524
LabFL_Control_4	Retnlb	10.378
LabFR_Control_5	Retnlb	12.0386
FerFR_DSS_7	Retnlb	7.243
FerFR_Control_6	Retnlb	13.144
LabFL_DSS_1	Retnlb	9.14421
LabFL_DSS_3	Retnlb	6.97727
LabFL_Control_3	Retnlb	14.6724
FerFL_Control_ 3	Retnlb	7.20834
FerFL_Control_ 4	Retnlb	9.0729
LabFL_DSS_7	Retnlb	6.64322
LabFL_DSS_9	Retnlb	8.8565
FerFL_Control_ 1	Retnlb	9.01796
LabFR_DSS_1	Retnlb	13.3377
FerFR_Control_3	Retnlb	10.0039
FerFL_DSS_4	Retnlb	8.93029
FerFR_Control_5	Retnlb	8.33945
LabFL_Control_6	Retnlb	10.8282
FerFL_DSS_8	Retnlb	9.68649
FerFR_Control_1	Retnlb	11.7451
FerFR_Control_2	Retnlb	7.45107
LabFR_Control_3	Retnlb	8.59847
FerFR_Control_4	Retnlb	8.23289
LabFR_DSS_3	Retnlb	8.25473
FerFR_DSS_8	Retnlb	8.0618
LabFL_DSS_10	Retnlb	21.3015
LabFL_DSS_2	Retnlb	8.46206
LabFL_Control_2	Retnlb	9.7415
FerFR_DSS_3	Retnlb	7.14285
LabFR_Control_4	Retnlb	10.7616
LabFL_Control_5	Retnlb	8.81083
LabFL_DSS_8	Retnlb	8.42571
LabFR_Control_6	Retnlb	8.81106
FerFR_DSS_1	Retnlb	9.3993
FerFR_DSS_2	Retnlb	8.37257
LabFR_DSS_2	Retnlb	8.63073
FerFL_DSS_5	Retnlb	9.19505
FerFR_DSS_6	Retnlb	10.0975
FerFL_DSS_7	Retnlb	7.79265
FerFL_DSS_9	Retnlb	9.26197
LabFR_Control_1	Retnlb	10.5889
LabFR_Control_2	Retnlb	9.91606
LabFL_DSS_4	Retnlb	8.15288
LabFL_DSS_5	Retnlb	8.17463
LabFL_DSS_6	Retnlb	17.1071
FerFL_Control_ 5	Retnlb	7.19762
LabFL_Control_1	Retnlb	11.1834
FerFL_Control_ 2	Retnlb	12.0773
FerFR_DSS_4	Retnlb	24.1497
FerFR_DSS_5	Retnlb	16.8399
FerFL_DSS_6	Retnlb	8.43617
FerFR_DSS_9	Retnlb	9.07491
FerFL_DSS_1	Saa1	7.55558
FerFL_DSS_2	Saa1	5.28646
FerFL_DSS_3	Saa1	5.87165
LabFL_Control_4	Saa1	4.1635
LabFR_Control_5	Saa1	4.35315
FerFR_DSS_7	Saa1	5.37979
FerFR_Control_6	Saa1	7.2667
LabFL_DSS_1	Saa1	5.09299
LabFL_DSS_3	Saa1	3.7323
LabFL_Control_3	Saa1	5.76411
FerFL_Control_ 3	Saa1	4.11502
FerFL_Control_ 4	Saa1	5.04703
LabFL_DSS_7	Saa1	4.14562
LabFL_DSS_9	Saa1	5.09217
FerFL_Control_ 1	Saa1	5.42206
LabFR_DSS_1	Saa1	4.44918
FerFR_Control_3	Saa1	5.91046
FerFL_DSS_4	Saa1	4.73353
FerFR_Control_5	Saa1	5.49465
LabFL_Control_6	Saa1	5.06663
FerFL_DSS_8	Saa1	6.16498
FerFR_Control_1	Saa1	6.48928
FerFR_Control_2	Saa1	5.35052
LabFR_Control_3	Saa1	5.99424
FerFR_Control_4	Saa1	5.95863
LabFR_DSS_3	Saa1	3.9105
FerFR_DSS_8	Saa1	4.74968
LabFL_DSS_10	Saa1	6.86869
LabFL_DSS_2	Saa1	4.54046
LabFL_Control_2	Saa1	4.38863
FerFR_DSS_3	Saa1	5.06125
LabFR_Control_4	Saa1	6.29118
LabFL_Control_5	Saa1	4.39393
LabFL_DSS_8	Saa1	4.70627
LabFR_Control_6	Saa1	5.85908
FerFR_DSS_1	Saa1	5.52364
FerFR_DSS_2	Saa1	6.27591
LabFR_DSS_2	Saa1	4.38636
FerFL_DSS_5	Saa1	4.81691
FerFR_DSS_6	Saa1	5.68538
FerFL_DSS_7	Saa1	4.68531
FerFL_DSS_9	Saa1	6.24071
LabFR_Control_1	Saa1	5.51858
LabFR_Control_2	Saa1	4.56351
LabFL_DSS_4	Saa1	4.61001
LabFL_DSS_5	Saa1	5.07537
LabFL_DSS_6	Saa1	4.8663
FerFL_Control_ 5	Saa1	3.69683
LabFL_Control_1	Saa1	7.65892
FerFL_Control_ 2	Saa1	8.50776
FerFR_DSS_4	Saa1	14.2696
FerFR_DSS_5	Saa1	6.22348
FerFL_DSS_6	Saa1	5.32986
FerFR_DSS_9	Saa1	5.80088
FerFL_DSS_1	Tbp	15.3402
FerFL_DSS_2	Tbp	14.1616
FerFL_DSS_3	Tbp	14.501
LabFL_Control_4	Tbp	13.8683
LabFR_Control_5	Tbp	14.2302
FerFR_DSS_7	Tbp	15.7307
FerFR_Control_6	Tbp	16.9862
LabFL_DSS_1	Tbp	15.229
LabFL_DSS_3	Tbp	13.5582
LabFL_Control_3	Tbp	17.7962
FerFL_Control_ 3	Tbp	14.3655
FerFL_Control_ 4	Tbp	14.3592
LabFL_DSS_7	Tbp	13.913
LabFL_DSS_9	Tbp	15.7726
FerFL_Control_ 1	Tbp	14.9751
LabFR_DSS_1	Tbp	18.917
FerFR_Control_3	Tbp	14.937
FerFL_DSS_4	Tbp	15.0548
FerFR_Control_5	Tbp	14.9928
LabFL_Control_6	Tbp	15.6945
FerFL_DSS_8	Tbp	15.8032
FerFR_Control_1	Tbp	15.6842
FerFR_Control_2	Tbp	14.1478
LabFR_Control_3	Tbp	15.1453
FerFR_Control_4	Tbp	15.152
LabFR_DSS_3	Tbp	14.5709
FerFR_DSS_8	Tbp	14.3767
LabFL_DSS_10	Tbp	15.8503
LabFL_DSS_2	Tbp	14.7397
LabFL_Control_2	Tbp	14.7388
FerFR_DSS_3	Tbp	14.9523
LabFR_Control_4	Tbp	15.5729
LabFL_Control_5	Tbp	14.3008
LabFL_DSS_8	Tbp	14.7563
LabFR_Control_6	Tbp	16.0922
FerFR_DSS_1	Tbp	13.874
FerFR_DSS_2	Tbp	13.9968
LabFR_DSS_2	Tbp	13.9583
FerFL_DSS_5	Tbp	14.7217
FerFR_DSS_6	Tbp	14.7003
FerFL_DSS_7	Tbp	15.588
FerFL_DSS_9	Tbp	16.2827
LabFR_Control_1	Tbp	14.9917
LabFR_Control_2	Tbp	13.8392
LabFL_DSS_4	Tbp	14.5958
LabFL_DSS_5	Tbp	14.8975
LabFL_DSS_6	Tbp	15.577
FerFL_Control_ 5	Tbp	15.0829
LabFL_Control_1	Tbp	16.1637
FerFL_Control_ 2	Tbp	17.1695
FerFR_DSS_4	Tbp	14.603
FerFR_DSS_5	Tbp	13.8322
FerFL_DSS_6	Tbp	16.1573
FerFR_DSS_9	Tbp	14.1803
FerFL_DSS_1	Tgfb1	19.8424
FerFL_DSS_2	Tgfb1	17.3068
FerFL_DSS_3	Tgfb1	17.8966
LabFL_Control_4	Tgfb1	17.3587
LabFR_Control_5	Tgfb1	18.422
FerFR_DSS_7	Tgfb1	19.1143
FerFR_Control_6	Tgfb1	20.2428
LabFL_DSS_1	Tgfb1	17.2564
LabFL_DSS_3	Tgfb1	15.1843
LabFL_Control_3	Tgfb1	21.8664
FerFL_Control_ 3	Tgfb1	17.5212
FerFL_Control_ 4	Tgfb1	17.7817
LabFL_DSS_7	Tgfb1	15.6864
LabFL_DSS_9	Tgfb1	17.0267
FerFL_Control_ 1	Tgfb1	18.8744
LabFR_DSS_1	Tgfb1	20.6364
FerFR_Control_3	Tgfb1	18.0317
FerFL_DSS_4	Tgfb1	15.9717
FerFR_Control_5	Tgfb1	18.4926
LabFL_Control_6	Tgfb1	19.7738
FerFL_DSS_8	Tgfb1	18.2328
FerFR_Control_1	Tgfb1	18.6209
FerFR_Control_2	Tgfb1	17.3849
LabFR_Control_3	Tgfb1	18.4989
FerFR_Control_4	Tgfb1	18.6839
LabFR_DSS_3	Tgfb1	15.4458
FerFR_DSS_8	Tgfb1	17.2237
LabFL_DSS_10	Tgfb1	19.9022
LabFL_DSS_2	Tgfb1	15.9302
LabFL_Control_2	Tgfb1	19.029
FerFR_DSS_3	Tgfb1	17.6728
LabFR_Control_4	Tgfb1	19.0699
LabFL_Control_5	Tgfb1	18.4954
LabFL_DSS_8	Tgfb1	16.6088
LabFR_Control_6	Tgfb1	19.574
FerFR_DSS_1	Tgfb1	17.22
FerFR_DSS_2	Tgfb1	16.9476
LabFR_DSS_2	Tgfb1	15.1342
FerFL_DSS_5	Tgfb1	17.414
FerFR_DSS_6	Tgfb1	17.8461
FerFL_DSS_7	Tgfb1	18.1024
FerFL_DSS_9	Tgfb1	19.1924
LabFR_Control_1	Tgfb1	19.4837
LabFR_Control_2	Tgfb1	17.7435
LabFL_DSS_4	Tgfb1	16.6538
LabFL_DSS_5	Tgfb1	16.3483
LabFL_DSS_6	Tgfb1	19.7166
FerFL_Control_ 5	Tgfb1	18.7516
LabFL_Control_1	Tgfb1	20.6311
FerFL_Control_ 2	Tgfb1	22.5081
FerFR_DSS_4	Tgfb1	17.7066
FerFR_DSS_5	Tgfb1	17.442
FerFL_DSS_6	Tgfb1	21.5766
FerFR_DSS_9	Tgfb1	17.914
FerFL_DSS_1	Tjp1	15.4594
FerFL_DSS_2	Tjp1	13.04
FerFL_DSS_3	Tjp1	13.3795
LabFL_Control_4	Tjp1	13.1248
LabFR_Control_5	Tjp1	13.1324
FerFR_DSS_7	Tjp1	14.8865
FerFR_Control_6	Tjp1	16.0648
LabFL_DSS_1	Tjp1	14.041
LabFL_DSS_3	Tjp1	12.3961
LabFL_Control_3	Tjp1	16.4287
FerFL_Control_ 3	Tjp1	13.2901
FerFL_Control_ 4	Tjp1	13.0661
LabFL_DSS_7	Tjp1	13.0507
LabFL_DSS_9	Tjp1	14.7986
FerFL_Control_ 1	Tjp1	14.0254
LabFR_DSS_1	Tjp1	17.8343
FerFR_Control_3	Tjp1	13.8114
FerFL_DSS_4	Tjp1	12.7405
FerFR_Control_5	Tjp1	13.9224
LabFL_Control_6	Tjp1	13.6961
FerFL_DSS_8	Tjp1	14.9601
FerFR_Control_1	Tjp1	14.3801
FerFR_Control_2	Tjp1	13.4728
LabFR_Control_3	Tjp1	14.1332
FerFR_Control_4	Tjp1	14.2874
LabFR_DSS_3	Tjp1	12.4312
FerFR_DSS_8	Tjp1	13.6862
LabFL_DSS_10	Tjp1	14.7739
LabFL_DSS_2	Tjp1	13.4609
LabFL_Control_2	Tjp1	13.6624
FerFR_DSS_3	Tjp1	13.8412
LabFR_Control_4	Tjp1	14.7816
LabFL_Control_5	Tjp1	13.7132
LabFL_DSS_8	Tjp1	14.0953
LabFR_Control_6	Tjp1	15.4035
FerFR_DSS_1	Tjp1	13.0343
FerFR_DSS_2	Tjp1	12.9602
LabFR_DSS_2	Tjp1	12.3259
FerFL_DSS_5	Tjp1	13.261
FerFR_DSS_6	Tjp1	13.506
FerFL_DSS_7	Tjp1	14.4116
FerFL_DSS_9	Tjp1	15.6589
LabFR_Control_1	Tjp1	14.1797
LabFR_Control_2	Tjp1	12.6939
LabFL_DSS_4	Tjp1	13.358
LabFL_DSS_5	Tjp1	13.7841
LabFL_DSS_6	Tjp1	14.2501
FerFL_Control_ 5	Tjp1	13.7405
LabFL_Control_1	Tjp1	16.476
FerFL_Control_ 2	Tjp1	17.8522
FerFR_DSS_4	Tjp1	13.5924
FerFR_DSS_5	Tjp1	12.9942
FerFL_DSS_6	Tjp1	15.91
FerFR_DSS_9	Tjp1	13.9181
FerFL_DSS_1	Tlr2	21.2622
FerFL_DSS_2	Tlr2	19.0796
FerFL_DSS_3	Tlr2	19.499
LabFL_Control_4	Tlr2	13.2616
LabFR_Control_5	Tlr2	14.2769
FerFR_DSS_7	Tlr2	15.8607
FerFR_Control_6	Tlr2	17.3963
LabFL_DSS_1	Tlr2	14.8905
LabFL_DSS_3	Tlr2	14.4244
LabFL_Control_3	Tlr2	18.2092
FerFL_Control_ 3	Tlr2	14.5088
FerFL_Control_ 4	Tlr2	14.8456
LabFL_DSS_7	Tlr2	14.6908
LabFL_DSS_9	Tlr2	15.5345
FerFL_Control_ 1	Tlr2	15.7654
LabFR_DSS_1	Tlr2	19.9734
FerFR_Control_3	Tlr2	14.8709
FerFL_DSS_4	Tlr2	14.2309
FerFR_Control_5	Tlr2	15.3758
LabFL_Control_6	Tlr2	16.8069
FerFL_DSS_8	Tlr2	15.6028
FerFR_Control_1	Tlr2	16.1667
FerFR_Control_2	Tlr2	15.0216
LabFR_Control_3	Tlr2	16.2291
FerFR_Control_4	Tlr2	15.5335
LabFR_DSS_3	Tlr2	13.1646
FerFR_DSS_8	Tlr2	14.3597
LabFL_DSS_10	Tlr2	21.3248
LabFL_DSS_2	Tlr2	14.443
LabFL_Control_2	Tlr2	15.6993
FerFR_DSS_3	Tlr2	15.3724
LabFR_Control_4	Tlr2	17.081
LabFL_Control_5	Tlr2	14.3875
LabFL_DSS_8	Tlr2	15.3369
LabFR_Control_6	Tlr2	17.5054
FerFR_DSS_1	Tlr2	14.5425
FerFR_DSS_2	Tlr2	14.9044
LabFR_DSS_2	Tlr2	13.1771
FerFL_DSS_5	Tlr2	15.1866
FerFR_DSS_6	Tlr2	14.5098
FerFL_DSS_7	Tlr2	15.5098
FerFL_DSS_9	Tlr2	17.2145
LabFR_Control_1	Tlr2	15.4201
LabFR_Control_2	Tlr2	14.1809
LabFL_DSS_4	Tlr2	14.8469
LabFL_DSS_5	Tlr2	15.2179
LabFL_DSS_6	Tlr2	20.7097
FerFL_Control_ 5	Tlr2	14.8183
LabFL_Control_1	Tlr2	17.1003
FerFL_Control_ 2	Tlr2	18.0708
FerFR_DSS_4	Tlr2	21.943
FerFR_DSS_5	Tlr2	18.7963
FerFL_DSS_6	Tlr2	16.9296
FerFR_DSS_9	Tlr2	14.7965
[truncated: 162 more rows]
